# Supplementary material for: Dendritic autophagy degrades postsynaptic proteins and is required for long-term synaptic depression in mice
Source: Nat Commun. 2022 Feb 3;13:680. doi: 10.1038/s41467-022-28301-z (PMC8814153; doi:10.1038/s41467-022-28301-z)
Supplement: Supplementary file 5 — Supplementary Data 1 [file 41467_2022_28301_MOESM5_ESM.xlsx]

## Sheet: Sheet1
Hippocampal slice cargo_ALL	Mancias_cargo_ ALL	Common ( 1625)	Uncommon_Hippocampal slice specific
PPT1	RENBP	PPT1	NEFM
SYP	SQSTM1	SYP	NEFL
CORO1A	OPTN	CORO1A	SYNGR3
NEFM	TAX1BP1	HNRNPA1	CAMKV
HNRNPA1	SCYL1	MYL12B	CAMK2A
MYL12B	PDXDC1	ATP1A3	ITPKA
NEFL	CALCOCO2	SYT1	STX1B
SYNGR3	NCOA4	RAB3C	CAMK2G
CAMKV	MAP1LC3B2	KIF2A	PRKCE
CAMK2A	TNIP1	IQSEC1	MADD
ITPKA	GABARAPL2	PLEC	CBLN1
ATP1A3	NBR1	RTN1	DCLK1
SYT1	DNER	ASAH1	CPLX1
RAB3C	TMF1	PPP1R9A	PVALB
KIF2A	CD320	MYO5A	FABP7
STX1B	ITM2B	MAPRE2	SRCIN1
CAMK2G	SRGN	ATP1B1	MARK1
PRKCE	IFNGR1	PSD3	TNIK
MADD	APLP2	ADD2	BSN
CBLN1	NMI	TPP1	RPH3A
IQSEC1	ITM2C	SYNGAP1	TOMM70
PLEC	IFI35	RAB3A	NGEF
DCLK1	S100A4	NMT2	GFAP
RTN1	NDFIP1	TRIM2	WDR37
CPLX1	LXN	CAMK2B	ERC2
PVALB	S100A6	STXBP1	PRODH
ASAH1	SYT1	DLG1	RGS7
FABP7	SNX17	CLASP2	DLG4
PPP1R9A	JAG1	CIT	CALB2
SRCIN1	APP	HYOU1	TPPP
MYO5A	TGFBR2	ACSF2	ARHGAP35
MAPRE2	TRPA1	TRIO	LGI1
MARK1	DBI	ASAP1	NEBL
ATP1B1	IL13RA1	PACS1	CPLX2
TNIK	SDC4	RAB2A	RPS6KA2
PSD3	TMEM59	RTN3	AK5
BSN	TNFRSF21	ANK2	BRAF
RPH3A	RNF149	FABP5	GAD1
ADD2	STMN2	HADH	SYN1
TPP1	SDC2	AP3D1	MAP6
SYNGAP1	ANTXR2	SUCLG2	MTFR1L
TOMM70	MAP1B	CTSD	CADPS2
RAB3A	MTPN	RAB1A	SNPH
NMT2	PLEKHB2	CAMK2D	PICK1
TRIM2	LAPTM4A	ATP6V0A1	ACSBG1
CAMK2B	NRP1	NCKAP1	PIP5K1C
STXBP1	SEMA3A	GLUD1	PDE2A
DLG1	SEMA3C	GSTM5	PHF24
CLASP2	BAG3	FYN	SYN2
CIT	LAMA4	CTTN	Q8C3W1
HYOU1	OSMR	LAMTOR2	SARDH
ACSF2	CLU	ROCK2	SGIP1
TRIO	C16ORF45	GSK3A	KALRN
NGEF	TMEM185A	IRGQ	SLC12A5
GFAP	GPR56	CFL2	Q3UNZ8
WDR37	GPR126	PPP1R9B	2010300C02RIK
ASAP1	PLAU	TARS	SNCB
PACS1	C7ORF42	STMN1	DMXL2
RAB2A	PRKACA	CSRP1	SIK3
RTN3	BMPR2	ACADM	KIF5C
ERC2	JAK1	ADRBK1	ANKS1B
ANK2	CARS	GLUL	CORO2B
FABP5	PTPRK	HSDL2	MPP2
HADH	USP8	CBS	INA
PRODH	TRIM4	ATPIF1	HBA
AP3D1	TNFRSF10B	SPTBN2	PRKCB
RGS7	RTN4	ATP5I	RASAL1
SUCLG2	OSBP	SCP2	2310035C23RIK|KIAA1468
CTSD	FAM21B	DLAT	ICA1
RAB1A	LDLR	MYH9	OLFM1
DLG4	SORL1	PSAT1	GAS7
CALB2	BROX	MYH10	DMTN
TPPP	BMPR1A	EXOC7	RTCB
ARHGAP35	LIFR	ACADS	PLCXD3
LGI1	TGFB1	PRKCA	ACADL
CAMK2D	CTSL1	ACOX1	ATP6V1G2
ATP6V0A1	ARHGAP1	NPC2	GM10036|RPL11
NEBL	SNX8	PSMC5	SPARCL1
CPLX2	IL6ST	CORO1C	PREPL
RPS6KA2	CYR61	RAB14	PDE1A
NCKAP1	F2RL1	DSTN	PHYHIPL
AK5	YWHAB	TIMM44	ALDH1L1
BRAF	FAT1	PLCB1	CRMP1
GLUD1	ADK	ATXN10	PGBD5
GSTM5	TMEM132A	EXOC3	CPNE5|CPNE8
FYN	GOPC	ACADVL	EEF1B
GAD1	PARP14	IDI1	ISOC2A
CTTN	F2R	HMGCS1	TTC7B
LAMTOR2	CD46	DECR1	PCX|PC
ROCK2	RAB27B	ATP5A1	LRRC7
GSK3A	EFNB2	ALDOC	PDE10A
SYN1	VPS29	ARMC10	PITPNM1
MAP6	FTH1	ECH1	RAP1GAP
IRGQ	HGS	PSMC2	DOCK3
CFL2	STAM2	HSPA5	ROGDI
PPP1R9B	VPS13C	PRKAR1A	EPHX2
MTFR1L	NOTCH2	ANKFY1	GNB5
CADPS2	SLC20A1	DBI	GNG3
TARS	COMMD9	MRPL1	SNAP91
STMN1	RB43L	ALDH1A1	SEPT3
CSRP1	VTA1	CTNNA2	DBT
SNPH	VPS26B	DCTN1	MICU1
ACADM	SELS	PRDX6	NDRG2
PICK1	GPRC5A	DNAJA1	INPP4A
ADRBK1	WDFY1	SCRN1	PAK1
GLUL	LOC401307	ECI1	AMPH
HSDL2	CLDN1	PEA15	RAPGEF4
CBS	SDC1	ATP5C1	CAMK4
ACSBG1	VAMP5	ASRGL1	PRKCG
ATPIF1	GJA1	PYGB	WDR47
PIP5K1C	DSCR3	FERMT2	MAPT
SPTBN2	PDCD6IP	MACROD1	SARM1
PDE2A	CLTB	IDH2	ABAT
ATP5I	CD81	PSMA5	AP3B2
SCP2	CAB39	ATP6V1D	FABP3
DLAT	TMEM51	ACOT7	RAB7A|RAB7
MYH9	TMEM63A	TST	EHD3
PSAT1	ATP6V1D	ALDH4A1	RMDN1
MYH10	DDR1	DLST	GSTA4
EXOC7	CD97	NDUFA8	KYAT3
PHF24	TPCN1	CAT	SYNJ1
ACADS	SLC38A2	ALDH6A1	CMC2
SYN2	EPHA2	GSTK1	RACK1
PRKCA	ABCC2	ABR	PDP2
ACOX1	SPG21	GLO1	CPNE4
NPC2	MERTK	KIAA0196	DPYSL5
PSMC5	SLC4A2	IVD	AK157302|ISCA1
Q8C3W1	MET	LASP1	SRR
CORO1C	SYTL2	GPD2	SORBS1
RAB14	CCL2	OTUB1	HBBT1
DSTN	ENTPD6	PSMD3	G6PDX
TIMM44	TSG101	PDHX	SNAP25
PLCB1	TRIM47	DNAJA4	SCAI
ATXN10	ITGA2	PSMC3	PPM1H
SARDH	AKAP12	DNAJA2	BCKDHB
EXOC3	ARPC5	TUBA4A	NEFH
SGIP1	ELOVL2	ADD3	GFOD1
KALRN	KIF16B	CNN3	CPE
ACADVL	GPRC5C	MAP1B	DPYSL4
IDI1	SERPINE1	IDH3B	NECAP1
HMGCS1	SOD1	KLC1	SYN3
DECR1	ATP6V1C1	EZR	KIAA0513
ATP5A1	ITGA5	LONP1	NDUFA1
ALDOC	COMMD4	ZFYVE1	SEPT5
SLC12A5	LGALS8	ACOT2	CAMK1D
Q3UNZ8	S100A13	DDT	GAD2
ARMC10	PTRHD1	PRMT5	AP3M2
ECH1	TNC	PAICS	MICU3
2010300C02RIK	ADCY9	EEF2	VWA8
PSMC2	DAG1	SEPT8	BCAT1
HSPA5	ATP6V1B2	APOE	RAB11A|RAB11B
PRKAR1A	TNFRSF10A	SLIRP	TRAPPC10
ANKFY1	ARPC1B	CTNND2	NADK2
SNCB	ATP6V1G1	AHCYL1	PAK3
DBI	OSBPL9	UGP2	ARFGEF2|ARFGEF1
DMXL2	STEAP3	TPRG1L	VAT1L
MRPL1	CACHD1	ETFDH	SDR39U1
ALDH1A1	CTTN	ACAA2	SUOX
CTNNA2	ATP6V1E1	STIP1	RUFY3
DCTN1	UFM1	TTLL12	TAGLN3
PRDX6	VAMP7	GDI2	GM20390
DNAJA1	VASN	MRRF	MAPRE3
SCRN1	HLA-A	ALDH7A1	TRAPPC11
ECI1	PLSCR1	CA2	TIMM8A1
SIK3	KCNMA1	TIMM10	MOB4
KIF5C	PRDX1	MPST	TECPR1
ANKS1B	FAM45B	DHRS4	PRKAR2B
CORO2B	REEP3	EEF1A2	ADPRH
PEA15	NAPG	ETFA	KBTBD11
ATP5C1	RAB9A	ACTN2	PLPPR4
ASRGL1	KIAA1033	EEF1A1	COA7
PYGB	COMMD10	HSPA2	0610037L13RIK|Q8BHG2|Q8BHG2-2|
FERMT2	S100A16	MAT2B	EMC2
MPP2	ACTA2	ACYP2	PDK3
MACROD1	GRINA	PRKACB	FBXL16
IDH2	C16ORF62	NDUFB9	CADPS
INA	ERAP2	MRPL17	PCCA
HBA	SLC9A1	PHGDH	PYGM
PSMA5	B3GNT7	OAT	CORO2A
ATP6V1D	ICAM1	EPRS	GM20425|TF
PRKCB	CCDC93	MAP2K1	CLVS1
ACOT7	ATP6V1A	EEF1G	GLDC
RASAL1	MON1B	ECI2	COQ6
TST	CFL2	RAP1B	DHRS1
ALDH4A1	LASP1	CECR5	TRAF3
DLST	CD63	RAB5A	COQ3
NDUFA8	MPZL1	MAP1A	SH3BGRL2
2310035C23RIK|KIAA1468	HSPG2	GNA11	ADO
CAT	ARRB1	DLG2	NIPSNAP3B
ALDH6A1	EIF1B	PSMC4	OXNAD1
GSTK1	DNAJC5	GDI1	CPNE6
ABR	EEA1	PSMA4	PPP2CA
GLO1	ATP6V1H	LAMP2	LDAH
ICA1	DIP2B	COPS2	COX6B1
OLFM1	MFGE8	PFKM	HPCAL4
KIAA0196	TSPAN4	PTK2B	SNTA1
GAS7	SPRY4	AP2M1	MCEE
IVD	TGFBR1	EEF1D	PITPNC1
LASP1	LGR4	PTPRD	GCDH
GPD2	STMN3	PLS3	TRIM9
OTUB1	IL4R	ME1	CMPK2
PSMD3	ZFYVE16	TPM1	PNPLA8
PDHX	FYCO1	RABEP1	Q8BHE8
DMTN	PCDH1	MRPL45	GNB2
DNAJA4	SLCO3A1	PSMA3	DPYSL3
PSMC3	CAMK2D	DBNL	PHYHIP
DNAJA2	CCPG1	DNM2	MTMR1
RTCB	TMEM205	FASN	TUBB4A
TUBA4A	PIK3R4	RAB1B	MSRB2
ADD3	MICAL1	CDK5RAP3	PARS2
CNN3	UGCG	MACF1	ACAD8
PLCXD3	SLC46A3	GNAI1	GPD1
MAP1B	FIS1	FN3KRP	ATP5E
IDH3B	SLC38A9	ALDH2	HSCB
ACADL	KIAA1609	STOML2	3110002H16RIK|MIC1
KLC1	DYNLL1	COX5A	ABLIM2
ATP6V1G2	STX17	CLTB	SUMO2
EZR	ANTXR1	HSPA12A	SKP1A|SKP1
LONP1	TSPAN3	ACAP2	MIC13
ZFYVE1	PTPRF	HNRNPL	PEX5L
ACOT2	F3	RHEB	GUCY1B3
DDT	SLC7A11	TPM3	AKR1E1|AKR1E2
GM10036|RPL11	TMEM44	ALDH5A1	PCBD2
PRMT5	GPC1	CNP	CRYM
SPARCL1	ENDOD1	RANBP1	FDX1L
PAICS	COMMD7	MDH1	ACAT3|ACAT2
EEF2	TOM1L2	IDH1	CARKD|NAXD
SEPT8	IFI30	STAM	HDAC11
PREPL	TEX264	TTC19	RAD23A|RAD23B
APOE	ROR1	LAP3	ALDH1L2
SLIRP	RAB12	CST3	PDK2
CTNND2	TFPI	CRKL	ACTR1B
AHCYL1	ATP6V1F	DYNC1H1	PDXP
PDE1A	WDR45L	RPSA	ERO1L|ERO1A
PHYHIPL	FITM2	CFL1	D10JHU81E
ALDH1L1	KIAA1467	YWHAG	ACTR3B
UGP2	MGRN1	FBXO2	GLRX2
CRMP1	CD82	DPM1	GM8797|UBC|UBA52|UBB|RPS27A
TPRG1L	ITFG3	HINT3	SEPW1
ETFDH	CDH3	PFKP	MMAA
ACAA2	DNAJB14	ATP6V1C1	FAM213A
STIP1	TMEM184C	PSMA2	MT3
PGBD5	EHBP1	CKB	UBE2D3|UBE2D2|UBE2D2A
CPNE5|CPNE8	RAB13	TPP2	NAPB
TTLL12	CALCOCO1	AK2	NCKIPSD
EEF1B	KEAP1	KPNA3	SULT4A1
GDI2	AKAP11	RPLP1	MCTS2|MCTS1
ISOC2A	TNFRSF10D	AAK1	PRPS1L3|PRPS1
MRRF	RNF19A	KCNAB2	TSTD3
TTC7B	SERINC3	SEPT7	ISCU
ALDH7A1	C6ORF72	ARHGAP1	HNMT
CA2	ARRDC3	GNB1	TPPP3
TIMM10	BNIP3	HIBCH	Q8BGX2
MPST	RHOB	STK24	NCALD
DHRS4	WASH1	PI4KA	NRGN
EEF1A2	PTMS	USP24	CISD3
ETFA	AMIGO2	TBCD	MAP2K4
ACTN2	HMGCR	PCCB	AMT
EEF1A1	STAMBP	MAP1LC3A	PACSIN1
HSPA2	FLVCR1	AIFM1	AUH
MAT2B	RAB27A	DNM1	TK2
ACYP2	COMMD6	RHOB	ERI3
PRKACB	SIDT2	HEBP1	NUDT10|NUDT11
NDUFB9	ANKLE2	GRB2	KCNIP4
PCX|PC	CHST11	TCEB1	TMOD2
MRPL17	AXL	PSMA1	PPTC7
PHGDH	PI4K2A	HK1	ADAP1
LRRC7	TMBIM1	NUTF2	GCAT
OAT	PRSS23	SEP15	ME3
EPRS	HLA-H	TOM1L2	GATB
PDE10A	ROCK2	YWHAB	TUBB5
MAP2K1	AP3M1	HIP1R	NDUFAF7
EEF1G	SEMA4B	ANXA6	PDE1B
PITPNM1	BANF1	AGL	NDUFAF5
ECI2	HTATIP2	NCDN	AKR1B1|AKR1B3
RAP1B	CEACAM1	CAPN2	CNRIP1
CECR5	TGFBI	SUCLG1	GM10250|ATP5H
RAP1GAP	STK11IP	SPTBN1	MARS2
RAB5A	ATP6V0A1	ADH5	FAM213B
MAP1A	SLC4A7	PSMB1	GDAP1L1
DOCK3	FMNL3	LDHB	CKMT1
GNA11	NSF	EIF3B	MYDGF
DLG2	STX6	SEPT6	GBA2
PSMC4	TMEM106B	NSF	MAOA
GDI1	RAB4B	TBCB	GMPR2
PSMA4	AK4	NBEA	PKM
LAMP2	SNX16	RPL30	ACOT11
COPS2	EEF1A2	VARS2	MTERF2
PFKM	MYO10	GOT1	ACAA1A
PTK2B	GNA12	DDAH1	NT5C
AP2M1	CHMP4B	CLTA	NAXE
EEF1D	PLOD2	DNM1L	ACSL6
PTPRD	TFRC	RAC1	LGALSL
PLS3	ITGB1	PTGES3	SH3GL2
ME1	RAB32	ABLIM1	NDRG4
ROGDI	BASP1	SNAP47	PPP1R1B
TPM1	PIN4	MRPL46	VSNL1
EPHX2	RAB14	EPB41L3	AI837181|BLES03
RABEP1	ATP13A2	BCKDHA	PPM1E
MRPL45	RRAS	NAP1L1	DYNC1I1
PSMA3	VPS28	PPA1	WIPI2
DBNL	SNAP29	RPS28	TRMU
DNM2	KCT2	MRPS17	DNAJC6
FASN	LAMTOR2	NME3	GSTZ1
RAB1B	CDCP1	LYPLA2	EMC8
CDK5RAP3	QSOX1	PPP2R5E	UQCC1
GNB5	OSBPL11	PTPN9	EIF2S3X
MACF1	CSNK1G3	COX7A2	CALB1
GNG3	RAB7L1	DYNC1LI2	RNF14
GNAI1	TRPV2	SH3BGRL3	OGDHL
FN3KRP	ATP6V0D1	CYCS	EPM2AIP1
ALDH2	ACSL4	CHCHD3	MSRA
STOML2	STOM	OGT	PGS1
SNAP91	STK24	CTNNB1	UQCC2
SEPT3	CNP	CNDP2	NT5M
COX5A	CORO1C	FTH1	SMAP2
CLTB	EPHB4	HTT	ARHGEF9
HSPA12A	ATP1B1	NLN	RRAGB|RRAGA
DBT	ST3GAL1	HSPH1	PRUNE
ACAP2	CD59	ARHGEF7	FAM49A
HNRNPL	EHBP1L1	PGM1	NECAB2
RHEB	HBXIP	NAGK	ARHGAP26
TPM3	SCAMP1	HARS	SERPINB6A|SERPINB6
ALDH5A1	TSPAN15	EPB41L1	KIF1BP
CNP	RAB3A	IMMT	PDK1
MICU1	ASPH	PSMA7	TRAPPC1
RANBP1	SEPT9	SNX5	SELO
NDRG2	RAB21	PEBP1	VPS50
MDH1	FKBP10	ARHGDIA	ENO1|EG433182
IDH1	LASS2	GPS1	OXR1
STAM	GOLPH3	MRPL3	NOS1
TTC19	CTDSP1	GIT1	SEPT4
LAP3	LAMTOR3	COTL1	HPCA
INPP4A	NAPA	HGS	PRELID3A
CST3	RAB5B	LXN	HAP1
PAK1	KIAA0174	SARS	PCSK1N
CRKL	HSD17B11	UQCRC1	POMGNT2
DYNC1H1	BCAP29	TUFM	CNBP
RPSA	RHOG	AHCYL2	SLC17A7
AMPH	MYH9	INPP1	SLC35A4
CFL1	SQRDL	GNA13	SCN3B
YWHAG	AP1M1	ACO1	BRK1
RAPGEF4	LAMB1	ECHDC1	SV2B
CAMK4	TSPAN14	ADD1	STX1A
FBXO2	SEPT10	CCT3	SLC39A12
DPM1	SCAMP3	NDUFS4	FAM81A
HINT3	SLC6A6	LYRM4	NLGN3
PFKP	ALDH3A2	RTN4	IL1RAPL1
ATP6V1C1	ITGB4	UBR4	EML2
PSMA2	RAB5A	TXN2	SCN1B
CKB	TCIRG1	SIRT2	ADAM23
TPP2	RAB22A	HSPA4	FAM73B
AK2	TMEM192	SHMT2	ADCY5
KPNA3	ACADVL	ATP6V1E1	ASPHD2
RPLP1	MBOAT2	RPS3	ADAM22
AAK1	STK10	HSPA4L	KCNA1
KCNAB2	TYW1	PITRM1	SLC8A2
SEPT7	PLXND1	TXNDC17	TOMM5
ARHGAP1	KIAA0196	WDR48	TMEM35
GNB1	UBTD1	SLC9A3R1	CACNG3
HIBCH	STX12	GSTM1	CPT1C
STK24	LGALS3	UBE2K	CRELD1
PI4KA	ARL8B	DCTN2	SCN2A1
USP24	ATL3	PRKACA	GRIA2
TBCD	MARCKS	TWF2	CACNA1E
PRKCG	DNAJB12	FAM136A	SLC30A3
PCCB	CDC42	WDR1	WIPF3
WDR47	SLC12A7	ACTN1	GRIA3
MAP1LC3A	PVRL2	NFS1	SLC14A1
AIFM1	HSPA13	CCT8	GRIN1
MAPT	FAM177A1	GPT2	MAPK8IP3
DNM1	VAMP4	EIF4A1	AGPAT1
RHOB	MOSPD1	DLG3	ARHGAP32
HEBP1	PPP1CB	PITPNA	CAMSAP2
GRB2	SLCO4A1	IDH3G	ARHGEF11
TCEB1	TP53I11	NDUFV1	KCNQ2
PSMA1	XPR1	PSMB7	HSD11B1
HK1	PIGK	ARMC1	D1PAS1|DDX3X|DDX3Y
NUTF2	LMAN1	WDR7	MBP
SEP15	SPTLC1	PSMB3	DGKI
TOM1L2	CALU	MTX3	ACE
YWHAB	LIPA	AP1B1	CACNA1A
HIP1R	RAB3D	DUSP3	ARHGAP44
ANXA6	MYH14	PPP2R5C	COX7C
AGL	TOR1AIP2	UQCRFS1	ATP1B2
SARM1	ZDHHC5	YWHAQ	HIST2H4|HIST1H4A
NCDN	CLCN7	PNP	STRIP2|STRIP1
CAPN2	FNDC3B	VPS13A	VAMP1
SUCLG1	RAP2A	OLA1	OLFM2
ABAT	HIST1H2AG	UQCRH	ENTPD2
SPTBN1	C6ORF47	PNPT1	GM15800
AP3B2	C7ORF28B	UCHL1	THEM6
ADH5	PTPRJ	FDXR	CSPG5
PSMB1	NT5E	SOD1	GRM1
LDHB	ARL8A	NCS1	TUSC3
EIF3B	RDH14	ACADSB	CACNA2D3
SEPT6	STX8	NEDD8	TCEAL3|TCEAL5
FABP3	B2M	FIS1	GDPD1
NSF	TMEM63B	HEXB	ANKRD63
RAB7A|RAB7	CES1P1	PSMB2	DAB2IP
TBCB	ABI2	EEA1	RAN|1700009N14RIK
EHD3	CD99L2	SSBP1	SCN2B
RMDN1	ITGA6	PRKCD	AGAP3
NBEA	CD109	PPFIA1	KCNJ3
RPL30	CANX	PLCB4	SHANK2
VARS2	SLC9A3R2	PSMD6	GRIA1
GOT1	IKBIP	PSMB4	GGT7
DDAH1	ATP6AP2	GNAQ	HSPA1B|HSPA1A
CLTA	GPX8	PSMA6	RYR2
DNM1L	RRBP1	FKBP4	CHP1
RAC1	HSP90B1	ELMO2	STXBP5L
GSTA4	ESYT2	KARS	INPP5J
PTGES3	PKD2	VDAC1	FAAH
ABLIM1	PLXNB2	GMFB	SLC7A8
SNAP47	RALA	MAP2	CYP46A1
KYAT3	TGOLN2	CLTC	SLC6A11
MRPL46	VTI1B	ARL3	DCLK2
EPB41L3	ITPR1	CMPK1	ADCYAP1R1
BCKDHA	APMAP	PGK1	SYT12
NAP1L1	ABCC3	NSFL1C	CADM3
PPA1	TAOK3	YWHAH	LACE1
SYNJ1	SLC29A1	CCT5	ELMOD1
RPS28	MYO18A	PPID	PLCL2
MRPS17	MYOF	TCP1	RBMXL1
NME3	CTAGE5	SLC25A4	ASTN1
LYPLA2	SRPRB	YWHAE	SLC4A10
CMC2	ELOVL5	PHPT1	COA3
PPP2R5E	GNAI2	CYFIP1	KCTD16
PTPN9	VAMP2	TXN	SMPD3
RACK1	FNDC3A	ADK	ILDR2
COX7A2	CNPY4	NEDD4	GABRB1
DYNC1LI2	H6PD	SH3BGRL	NPTXR
SH3BGRL3	ITPR3	ATP6V1F	AQP4
PDP2	COMT	EPS15L1	DPP6
CPNE4	SLC35F2	CACYBP	CNTNAP2
DPYSL5	SCARB2	CDC37	AHI1
CYCS	KTN1	HRAS	GRM2
CHCHD3	TAP2	RPS12	SHISA7
OGT	HEATR5B	PCYT2	GM28062|HNRNPU
CTNNB1	PIGS	NF1	CYP2D22
CNDP2	RAB1A	RDH14	GRIN2B
FTH1	TAP1	GPRIN1	RIMS1
HTT	MPRIP	ATIC	IQGAP2
NLN	SEC63	CHORDC1	GRIN2A
AK157302|ISCA1	ATPIF1	FUNDC2	SCAMP5
HSPH1	GNB3	DDX1	MRS2
ARHGEF7	DEGS1	COPS4	SLC4A4
SRR	GNA13	MSI2	HACD3
SORBS1	NRAS	IPO5	PREX1
PGM1	CALR	IDE	RGS6
NAGK	IQGAP1	PITHD1	GABBR2
HARS	RAB35	PDXK	CNTN2
EPB41L1	TMED5	HSD17B10	BCAS1
HBBT1	MBOAT7	DNM3	SLC7A14
IMMT	UBE2I	TARS2	SLC8A1
PSMA7	ERLIN2	PHB2	FXYD7
G6PDX	CD47	MTPN	STRN4
SNX5	LMBRD2	SLC25A5	HIST2H3B|H3F3A|H3F3C|HIST1H3A|
SNAP25	ABCC10	SEPT9	PLGRKT
SCAI	C4ORF52	DNAJA3	CYTH1|CYTH3
PPM1H	C6ORF64	PGD	CSNK1G1|CSNK1G2|CSNK1G3
PEBP1	ATP5J	UBE3A	DIRAS1
ARHGDIA	SNAPIN	TSG101	CACNG8
GPS1	SIRT5	TFG	MCU
MRPL3	LASS6	PHKA1	CASKIN1
GIT1	TMED1	NUDC	SYNPR
COTL1	HSPE1	PTGR2	ICAM5
HGS	POR	ATP6V1B2	SFXN5
LXN	C6ORF120	ISOC1	SLC24A2
SARS	KRAS	PSMD9	KCND2
BCKDHB	ERAP1	CPT2	RASGRF1
UQCRC1	PDIA3	GAP43	ARL10
NEFH	RAB11A	OSBPL1A	NRXN1
GFOD1	PDIA4	NPEPPS	ADAM11
CPE	HYOU1	TXNL1	MFSD6
TUFM	MYO1B	CYFIP2	CECR6
AHCYL2	CACNA2D1	SEPT2	AGAP2
DPYSL4	ENAH	HIBADH	TIMMDC1
NECAP1	GNG5	UBE2N	SLC38A3
INPP1	MTHFD2	USP14	CEP170B
SYN3	PPIF	COPS5	GABRG2
KIAA0513	PRKCSH	ASS1	SEZ6L
GNA13	TMEM111	PAFAH1B1	GPR158
ACO1	MANF	STRAP	ABHD3
ECHDC1	RRAS2	HSP90AB1	LRRC4C
NDUFA1	KIAA0776	GARS	MRPS33
ADD1	STX18	NDUFA4	NDUFB2
CCT3	GULP1	FLOT1	PHACTR1
NDUFS4	HSPA5	BAIAP2	SV2A
LYRM4	CLPTM1	COPS6	NUBPL
RTN4	ARF6	PDCD6	DLGAP1
SEPT5	ENPP1	GSPT1	NDUFB7
CAMK1D	LRRC57	PFN2	SLC6A7
UBR4	C15ORF24	BOLA3	GNAZ
TXN2	MIA3	GLOD4	CADM1
GAD2	DPM1	RPS15A	ROMO1
SIRT2	FMNL2	PPP3CB	WASL
HSPA4	OCLN	SNX3	COMTD1
SHMT2	NNT	SETD7	FOLH1
ATP6V1E1	SLC6A8	ERP29	DNAJC30
RPS3	MFSD10	RHOA	WASF3
HSPA4L	NPTN	LTA4H	PLP1
PITRM1	CSRP1	SNCA	Q91WE4
TXNDC17	FUT8	NDUFA7	PLPP3
AP3M2	KIAA1949	PIN1	NFASC
WDR48	FLOT1	NDUFAB1	PCLO
MICU3	C19ORF10	OXCT1	ADGRA1
SLC9A3R1	PAM	GLRX3	TMEM178B
GSTM1	PARD6B	EIF4A2	GABRA2
UBE2K	TIMM13	ACBD6	GABRB3
DCTN2	SLC30A1	NAP1L4	OMG
PRKACA	EXOC7	HSD17B4	SHANK1
VWA8	RABAC1	PTGES2	GLRA1
TWF2	TM9SF2	CTSB	RIMS2
BCAT1	EXOC1	BDH1	SLC22A17
FAM136A	HIGD2A	PCYOX1	GRM7
WDR1	FAM162A	RCN2	SLC1A2
ACTN1	RPL22	WARS	BRSK2
NFS1	RPL29	COX4I1	GABRA3
RAB11A|RAB11B	RAB33B	SPARC	ACOT10|ACOT9
CCT8	ERBB2IP	DCTN3	GNG2
GPT2	RPL11	CS	CR1L
EIF4A1	PARVB	PIP4K2A	DAGLA
DLG3	TMX2	HSPE1	SLC25A16
PITPNA	ADAM10	DRG2	FAM234B
IDH3G	CYC1	PALM	GNG7
NDUFV1	SLC12A2	PIP4K2C	COX20
PSMB7	C20ORF72	TALDO1	DGKD
ARMC1	ZDHHC13	DCTN6	ASIC1
WDR7	TMED2	PTK2	SLC17A6
PSMB3	RPL37A	PPP6C	FAIM2
MTX3	TMED9	PIP4K2B	NPTX1
AP1B1	ATP5C1	TNPO2	MPC2
TRAPPC10	RPL17	REXO2	CACNA2D2
DUSP3	MRPS10	PPP2R1A	SRGAP3
PPP2R5C	STX10	HNRNPA2B1	ATP1A2
UQCRFS1	MANEA	MAPRE1	NRXN3
YWHAQ	ANPEP	MTHFD1	HIST1H1D
PNP	ATP11B	ATP5J	FMN2
NADK2	FLOT2	GRHPR	TIMM21
VPS13A	UQCRB	AP1M1	MTCO2|MT
OLA1	RAB34	PPIB	RMDN3
UQCRH	ARL15	FKBP3	SMPD2
PNPT1	VAPB	NDUFS7	KCND3
UCHL1	ATP2C1	DPYSL2	RPS3A|RPS3A1
PAK3	FDFT1	TCEB2	SLC25A44
FDXR	RPL8	DMD	MRPL35
SOD1	RPL26	MGLL	MDGA2
NCS1	GOLGA4	RNPEP	TMEM261
ACADSB	NAT14	GBA	TMEM163
NEDD8	ADAM17	PRDX2	HACD2
FIS1	PREB	MRPL49	CLEC2L
HEXB	MYO7A	CSNK1A1	TTYH1
PSMB2	EBP	GABARAPL2	GNAL
EEA1	MGAT5	PDIA6	LINGO1
ARFGEF2|ARFGEF1	OSBPL8	ATP5B	EXD2
SSBP1	ITGAV	MECR	ADCK4
PRKCD	CYB5A	EIF3E	FAM120C
PPFIA1	NBAS	USP5	DHRS13
PLCB4	ALCAM	UQCRC2	FBXL20
PSMD6	SNAP23	SRM	SOGA3
PSMB4	STXBP3	EHD1	REEP2
GNAQ	RSU1	MAPK1	PRKACA|PRKACB
PSMA6	TMED4	PGLS	MARK4
FKBP4	TMEM165	PAFAH1B2	UBE2V1|GM20431
ELMO2	KIAA0319L	PEF1	ADGRL3
VAT1L	SLC16A3	ANXA5	NTRK3
KARS	ABCC1	HINT1	CAMSAP3
VDAC1	SEP15	BAG5	FAM210B
GMFB	LSG1	AK3	ITGB8
SDR39U1	METTL7B	PPP2R4	NTM
MAP2	RPL28	MYL6	AGPAT4
CLTC	MACF1	FHL1	OPCML
ARL3	RAB23	VPS26B	C2CD4CC2CD4
CMPK1	ST3GAL2	COQ5	ADCK1
SUOX	ITGB3	LRP1	KCNT1
RUFY3	SCARB1	ST13	GPM6A
PGK1	NMES1	MRPL39	SYT7
TAGLN3	EXOC2	PFKL	TMEM143
GM20390	MINPP1	AGFG1	MPC1
NSFL1C	EXOC6B	GAA	CX3CL1
YWHAH	CISD2	PSMB5	DGKB
MAPRE3	IFITM3	ALDH18A1	CADM4
CCT5	UQCRFS1P1	BCAT2	CACNB4
PPID	RPL35	PPP2R2A	SLC6A1
TRAPPC11	PARVA	NISCH	ARVCF
TCP1	GPR107	THEM4	GABRA1
SLC25A4	PIP5K1A	PACSIN2	EMC10
YWHAE	UACA	GCLM	HEPACAM
TIMM8A1	NSDHL	FKBP2	NTRK2
PHPT1	SLC5A3	TLN2	FAHD2A|FAHD2
CYFIP1	S100A10	NARS	TAMM41
MOB4	MAN2A2	SNX2	S1PR1
TXN	MXRA7	ERP44	SYT2
ADK	SLC35E1	CUL5	KCNJ10
NEDD4	ITGB5	NDUFB4	PRRT3
SH3BGRL	ALG8	SNX6	FXYD6
ATP6V1F	CRELD2	GANAB	SLC30A9
EPS15L1	RAP2B	APOO	REEP1
TECPR1	PPIC	ALDOA	FSD1
CACYBP	RAB8B	DAP3	C2CD2L
CDC37	YIPF4	ATP5O	GRIA4
HRAS	ABCC4	HSD17B8	CD200
PRKAR2B	GNPTAB	ARPC1A	SV2C
RPS12	TM9SF4	YARS2	CNKSR2
ADPRH	ERGIC3	LRPPRC	SLC25A23
KBTBD11	ANO10	PSMD14	UNC13A
PLPPR4	ITPR2	UGGT1	NSG1
PCYT2	SLC1A4	SRI	DLGAP3
COA7	LRRC8A	PEPD	LYNX1
NF1	C1GALT1C1	GNAO1	CCDC136
RDH14	SEC22A	PREP	SYNE1
GPRIN1	YIPF3	ECSIT	MLC1
ATIC	SUCLA2	PSMD8	SMIM12
CHORDC1	F11R	UBE2M	GABRB2
FUNDC2	SCD	PARK7	RPS27A
0610037L13RIK|Q8BHG2|Q8BHG2-2|Q8BHG2-3	COX6C	VPS18	ADGRL1
DDX1	CAV2	DDB1	NLGN2
COPS4	GNAS	HARS2	ACSS1
MSI2	RAP1A	GFM1	ABCB8
EMC2	HSDL2	SEC13	SLC32A1
IPO5	LIN7C	AARS	RGS7BP
IDE	PTPLAD1	DYNC1LI1	DLGAP2
PITHD1	PRKCI	PURB	GPI1|GPI
PDXK	TMEM181	MPP6	TRIM3
HSD17B10	AHNAK	SNX12	FAM57B
DNM3	AHNAK2	NUDCD3	USP30
TARS2	TMEM237	DBN1	CACNG2
PDK3	GNPTG	CUL2	ZC2HC1A
FBXL16	GNAO1	PRDX3	D630045J12RIK|KIAA1549
PHB2	EEPD1	TMEM11	2010107G23RIK|Q9D882
CADPS	NHLRC3	GAK	SPTBN4
MTPN	SLC16A1	ACSL1	CDH10
SLC25A5	ANXA2	GCLC	PPFIA3
SEPT9	NENF	ENDOG	ATAD3
DNAJA3	SERPINH1	VAT1	RAPGEF2
PCCA	STX5	CAPZA1	PURG
PGD	LRPAP1	ARPC4	NT5C3A
UBE3A	VMP1	DPP3	SORBS2
TSG101	GOLIM4	ATP6V1H	LMTK3
TFG	SLC39A9	STUB1	SLC25A53
PHKA1	CTNND1	TBC1D24	NECTIN1
NUDC	TMEM115	NDUFA12	IGSF21
PTGR2	KIAA0754	CLU	MTND3
ATP6V1B2	FAM3C	COPS8	CCDC177
ISOC1	MTM1	GNB4	LASS1|CERS1
PSMD9	IDH3G	CAND1	FAM173A
CPT2	REPS1	ARRB1	SORCS2
GAP43	CTNNA1	TPI1	SKT|ETL4
OSBPL1A	SEPT6	THOP1	PITPNM2
NPEPPS	CTNNB1	GMPS	NDUFA11
TXNL1	CD99	PGAM5	PLXNB1
CYFIP2	SLC30A6	TRAP1	COX7B
SEPT2	TMBIM6	ACAD9	D430041D05RIK
HIBADH	STX2	GNAI2	DGKG
UBE2N	GALNT1	HADHB	SLC25A42
USP14	MGAT1	VCP	CYP2J9
COPS5	AP2S1	FDX1	IGLON5
ASS1	NF2	IDH3A	PLXNA4
PAFAH1B1	CASC4	PDHA1	LY6H
STRAP	FKBP9	NIT2	RAB9B
HSP90AB1	LEPREL1	ARL8A	PGAP1
GARS	LEPRE1	CAP1	GM20390|NME1|NME2
PYGM	SDF2	PCK2	MARCH5
NDUFA4	DNAJC3	GPX1	EMC1
FLOT1	ATP6V0A2	AP2A1	ABCA5
CORO2A	CRIP2	GSN	EMC7
BAIAP2	SUSD2	ETFB	GRM5
COPS6	NAGLT1	SLC25A22	DCAKD
GM20425|TF	GALNT10	RTN4IP1	PRRT2
PDCD6	ADPGK	CPOX	LRRC4B
GSPT1	FERMT2	PSMB6	GM996
PFN2	GALNT2	CCT4	PARL
BOLA3	MGAT4B	IMPA1	AFG3L1
GLOD4	WDR48	TSFM	PPFIA2
RPS15A	CYP51A1	PPM1A	TANC2
PPP3CB	SLC35B2	PPP1CB	SPG7
SNX3	IVD	AP2S1	LETMD1
SETD7	ITGB1BP1	ACTR10	TOMM40L
ERP29	GALNT4	RPLP0	SYT3
RHOA	EFHD1	MPI	CARMIL2
LTA4H	CRIP1	AP3S1	PYGM|PYGB
SNCA	CCDC134	SEC23A	ABCD2
CLVS1	SLC3A2	PCBP2	PLCH2
NDUFA7	WFS1	LACTB	GM10709|RPL29
PIN1	EPB41L5	FARSB	SLITRK5
NDUFAB1	TMEM68	CLYBL	AKAP7
OXCT1	C9ORF25	CRIP2	CRTAC1
GLRX3	DSG2	EXOC8	GRM3
GLDC	CYP20A1	HSPA9	GM10260|RPS18
EIF4A2	PQLC1	UBE2V2	RIMBP2
COQ6	FAS	PABPC1	MTND1
ACBD6	SLC35B3	UBA1	EMC3
DHRS1	COX5B	MCCC2	PTPRN2
NAP1L4	MPDZ	GMPPB	DGKZ
HSD17B4	GOLGA5	PDCD6IP	CDK17
PTGES2	SLC35A1	CSNK2B	HCN1
TRAF3	ACP2	ACAT1	SLC25A25
COQ3	ST3GAL4	HPRT1	MARC2
CTSB	CD276	VPS35	KCNC1
SH3BGRL2	INPP5A	ABHD11	ABCB9
BDH1	AP2M1	ECHS1	FAM210A
PCYOX1	TAOK1	PMPCB	MAOB
RCN2	C1GALT1	ITSN1	ELFN2
WARS	EPB41L2	ALG2	PALM2
ADO	JAM3	MBLAC2	SLC25A29
COX4I1	AP2A1	CDK5	PSD
SPARC	GXYLT1	SEPT11	GPM6B
DCTN3	POMGNT1	SOD2	PISD|GM20671
CS	SLC7A5	ARPC5L	JPH3
PIP4K2A	TPST1	CBR4	WNK2
HSPE1	ALDH2	AKR7A2	BRSK1
DRG2	UTRN	UFC1	CHCHD2
NIPSNAP3B	TMEM5	TKT	ATL1
PALM	UXS1	ACO2	CADM2
PIP4K2C	CANT1	DCUN1D1	MPV17
TALDO1	JUP	AHSA1	TMEM160
DCTN6	SLC30A5	PYCR2	SLC25A51
PTK2	CHST3	GPHN	RABL6
PPP6C	SDF4	CCT2	FBXO41
OXNAD1	BET1L	SNX1	IQSEC2
PIP4K2B	EXTL2	AKR1B10	MRAS
TNPO2	LIMA1	ABCE1	GM10020|RPL15
REXO2	MT-ATP6	DNPEP	PRICKLE2
PPP2R1A	TMCO3	VCPIP1	SHANK3
HNRNPA2B1	SCP2	EIF3F	GM10273|TIMM23
MAPRE1	MAN2A1	MRPS27	ADCY8
MTHFD1	CPD	XPNPEP1	SLC25A19
ATP5J	QSOX2	AP1G1	LSAMP
GRHPR	PGCP	CASK	NLRX1
AP1M1	PGAP2	LANCL2	SLC25A27
PPIB	GNS	LARS2	GM9493|RPS7
FKBP3	CUX1	LANCL1	GRID1
CPNE6	PPFIBP1	PLD3	IQSEC3
NDUFS7	PCYOX1	HOMER1
DPYSL2	GOSR1	PLAA
PPP2CA	EBAG9	HTRA2
TCEB2	B4GALT1	GLRX
DMD	GBA	SH3GLB1
MGLL	MRPL1	CUL1
LDAH	FAM3A	PPM1F
RNPEP	GOLGB1	NIT1
GBA	NPC1	NDUFS5
PRDX2	GALNT11	ENO2
COX6B1	B4GALT7	BLMH
MRPL49	IDS	PDIA4
CSNK1A1	SH3BP4	PTRH2
GABARAPL2	LOH12CR1	ME2
PDIA6	ADM	ATP5S
ATP5B	TM9SF3	AHCY
MECR	MAN1A2	PPIF
HPCAL4	ATP1B3	SNX27
EIF3E	RAB6B	TRNT1
USP5	KIAA2013	PGM2L1
UQCRC2	GALNS	PSMD2
SRM	LLGL2	DDAH2
EHD1	FADS2	UQCRB
SNTA1	CAV1	SUGT1
MAPK1	EVPL	AP3M1
MCEE	SFT2D3	PPP3R1
PGLS	GLT8D1	ARL8B
PAFAH1B2	CXADR	FDPS
PITPNC1	NDUFS4	PGAM1
PEF1	MAN1B1	COX5B
ANXA5	PLBD1	ARSB
HINT1	CTSA	NDUFAF1
BAG5	PLBD2	TXNDC5
GCDH	GGH	BLVRA
TRIM9	BCL2L12	PDHB
CMPK2	PPL	VAC14
AK3	SLC38A10	FSCN1
PPP2R4	MGAT2	NDUFA5
MYL6	NDST2	MMAB
FHL1	CTSB	KPNB1
VPS26B	CTSH	CALU
COQ5	GLG1	NDUFV3
PNPLA8	ARSB	CSE1L
LRP1	TJP1	ADSS
ST13	GLCE	ARFGAP1
MRPL39	EPDR1	VCL
PFKL	HEXB	MYO6
AGFG1	C19ORF21	ACYP1
GAA	C1ORF9	GNAS
PSMB5	GM2A	LYPLA1
ALDH18A1	EPCAM	EIF5A
BCAT2	GALNT7	SMAP1
PPP2R2A	HPSE	TRAPPC3
NISCH	PRCP	AP2B1
THEM4	NAGA	PHB
PACSIN2	SMPDL3A	RAP1GDS1
GCLM	NID1	IARS2
FKBP2	DSC2	VPS11
TLN2	CASK	GSTO1
NARS	ALPPL2	EIF5
SNX2	GLB1	DCTN5
Q8BHE8	GUSB	C1QBP
ERP44	MAN1A1	APPL1
GNB2	GALNT6	AMPD2
CUL5	ITGA1	ISCA2
NDUFB4	MAN2B1	SDHB
SNX6	COL11A1	SEC24C
GANAB	MCAM	HRSP12
APOO	MANBA	YWHAZ
ALDOA	FUCA1	RSU1
DPYSL3	PLA2G15	DARS
PHYHIP	NDST1	ARF6
MTMR1	CTBS	EXOC2
DAP3	GPC4	PDIA3
ATP5O	AGA	CLPB
HSD17B8	FAM38A	MRPL19
ARPC1A	RNASET2	LRPAP1
YARS2	CLN5	NUDT9
LRPPRC	ASAH1	SCFD1
PSMD14	SIAE	OSBP
UGGT1	GALC	NIPSNAP1
SRI	THY1	ETHE1
PEPD	CPVL	RAN
GNAO1	HEXA	CTNND1
TUBB4A	NPC2	XPNPEP3
PREP	COL1A1	ARPC5
ECSIT	SCPEP1	ACSF3
PSMD8	FUCA2	EARS2
UBE2M	NEU1	YARS
PARK7	LGMN	ACACA
MSRB2	SERPINC1	LDHA
VPS18	DNASE1L3	PPP5C
DDB1	HBA1	HDHD2
HARS2	APOB	GPD1L
GFM1	MREG	NDUFS8
PARS2	PTPRS	NDUFS6
SEC13	MMP14	ALDH1B1
AARS	PTTG1IP	CDC42
DYNC1LI1	DAGLB	ZADH2
PURB	TMEM38B	PPIA
MPP6	FRMD6	PRKCSH
ACAD8	RAB3B	ACLY
GPD1	ROCK1	NAPG
SNX12	ZDHHC20	PDPR
ATP5E	EXT2	GPX4
NUDCD3	SLC12A4	FLAD1
DBN1	C18ORF8	ACTR3
CUL2	SLC36A1	CHCHD6
PRDX3	SOAT1	CBR1
TMEM11	CDCA3	TXNDC12
GAK	LMO7	GPI
ACSL1	SLIT3	BIN1
GCLC	INADL	XPO1
ENDOG	SLC25A20	SDHA
VAT1	LMAN2L	DYNLRB1
CAPZA1	ROBO1	TIMM50
ARPC4	KIRREL	PRDX5
DPP3	PFDN6	HSPD1
ATP6V1H	SEC14L2	COPB1
STUB1	CLDND1	GSR
TBC1D24	B3GALNT1	TACO1
NDUFA12	ATP6V0C	QDPR
CLU	STARD3	PMPCA
COPS8	EDF1	SEC31A
GNB4	MOSPD2	UBQLN2
CAND1	VPS39	PRPSAP1
HSCB	PTP4A2	HSPA8
ARRB1	ERP44	DCTN4
TPI1	TMX3	GUK1
THOP1	SPRY1	DDX6
GMPS	KIDINS220	ASNA1
PGAM5	TM7SF3	BPNT1
TRAP1	STXBP2	CAPZA2
3110002H16RIK|MIC1	TMEM2	CCT6A
ACAD9	DNASE2	GLRX5
ABLIM2	FKBP2	MDH2
GNAI2	BRI3BP	P4HB
HADHB	CD9	SNX4
VCP	SPPL2A	HINT2
FDX1	DNAJC16	NARS2
IDH3A	SDCBP	RDX
SUMO2	ATP9B	ALDH9A1
SKP1A|SKP1	SLC38A1	SAR1A
PDHA1	TJP2	WBP2
NIT2	TNFAIP2	TBRG4
ARL8A	ITGA3	MUT
CAP1	USP33	DYNLL1
PCK2	SLC31A1	FAHD2A
MIC13	BICD2	ADSL
GPX1	SUSD5	MTO1
PEX5L	PDHX	BPHL
AP2A1	STT3B	RRAGC
GSN	TMEM67	SPTB
ETFB	CPM	LYPLAL1
GUCY1B3	SLC9A7	PFN1
AKR1E1|AKR1E2	TRIM13	DLD
SLC25A22	LAMP1	TPT1
RTN4IP1	CDC42SE2	BASP1
PCBD2	RHPN2	AK1
CPOX	PON2	NAPA
PSMB6	ATP1A1	CRAT
CCT4	SGPL1	FAM49B
IMPA1	NUCB2	PROSC
TSFM	SNTB2	ASNS
PPM1A	ARPC5L	AVL9
PPP1CB	BLMH	L2HGDH
AP2S1	KIAA1671	RAB6A
ACTR10	RHOA	CRYZ
CRYM	LAMC1	HDHD3
RPLP0	LGALS3BP	PICALM
MPI	RPL31	VPS33A
AP3S1	KIAA0494	NDUFS1
SEC23A	CHMP2B	ITSN2
PCBP2	BCAP31	PRPSAP2
LACTB	DST	PURA
FARSB	KRTCAP2	MTX2
CLYBL	MCFD2	CALR
CRIP2	CSGALNACT1	GABARAPL1
EXOC8	SEC11C	PSMD1
HSPA9	PODXL	ARFGAP3
FDX1L	RPN2	NME1
UBE2V2	ERP29	ACOT9
ACAT3|ACAT2	UBE2J2	ATPAF1
PABPC1	CHCHD6	PPOX
UBA1	PRAF2	YKT6
MCCC2	TM9SF1	GDA
GMPPB	GNB1	ARPC3
PDCD6IP	EDEM3	PPP1CC
CSNK2B	CHSY1	NDUFA10
ACAT1	SEC61A1	AP2A2
HPRT1	ABCA3	ANXA7
VPS35	SSR3	CUL3
ABHD11	PDIA5	ACTR1A
ECHS1	VRK2	PPP3CA
PMPCB	GNAQ	NDUFS3
ITSN1	UBXN4	LIN7C
CARKD|NAXD	DNAJC25	PPME1
ALG2	CMTM6	NDUFA9
MBLAC2	FAM136A	MRPL13
CDK5	USE1	PRMT1
HDAC11	EXOC8	PSMD13
SEPT11	LRP1	TPD52L2
SOD2	NF1	TIMM9
RAD23A|RAD23B	EPHB2	CRK
ALDH1L2	TTC17	RARS2
ARPC5L	RAB2B	MRPL10
CBR4	ECE1	MAPK3
AKR7A2	PIP4K2B	NDUFA2
PDK2	SPARC	ACTN4
UFC1	STXBP1	PSMD12
TKT	ECI2	PRKAR2A
ACO2	ANK1	CTBP1
ACTR1B	RELL1	NDUFS2
DCUN1D1	LAMP2	SIRT5
AHSA1	SLC26A11	MRPS22
PYCR2	C17ORF101	CLSTN1
PDXP	ACSL3	MRPS2
GPHN	AGRN	TUBB3
CCT2	SLC39A10	PIK3R4
SNX1	RPLP2	POLDIP2
AKR1B10	COL5A2	GSK3B
ERO1L|ERO1A	MARCKSL1	HADHA
ABCE1	ERMP1	CAPZB
DNPEP	ABCC5	CARS2
VCPIP1	RAB10	NIF3L1
EIF3F	TMCO1	FAHD1
MRPS27	PBXIP1	DYNLL2
XPNPEP1	SPCS1	COPS3
D10JHU81E	HMOX2	PSMD11
ACTR3B	SSR1	CSNK2A2
AP1G1	HM13	TRAPPC2
CASK	SRPR	OXSM
LANCL2	ABCG2	SARS2
LARS2	TBC1D10B	TSSC1
LANCL1	L1CAM	MAT2A
PLD3	KRIT1	RARS
HOMER1	SLC26A2	RAB3GAP2
PLAA	PTPRA	PPA2
HTRA2	ELMOD2	ARFIP2
GLRX2	SEC62	TXNRD1
GM8797|UBC|UBA52|UBB|RPS27A	TMEM48	NDUFV2
GLRX	TOR1B	ARF3
SH3GLB1	BTN2A1	AK4
CUL1	RPS25	ITPA
PPM1F	FKBP14	ESD
SEPW1	TIMP2	USP9X
MMAA	ATP7A	RHOT1
NIT1	PTPN14	NDUFA6
NDUFS5	ATP2B3	CAB39
ENO2	RTN3	ATP6V1A
BLMH	ANGPTL4	CLPP
PDIA4	NDUFA4	ABHD10
FAM213A	SLMAP	PDP1
PTRH2	EPHX1	WDR77
ME2	ATP2B4	CPNE1
ATP5S	PRKCD	EFHD2
MT3	LYN	SPTAN1
AHCY	VPS45	DYNC1I2
PPIF	AKAP2	CAP2
SNX27	TECR	EPN1
TRNT1	RALB	CALM1
UBE2D3|UBE2D2|UBE2D2A	RPN1	PTPN11
PGM2L1	P2RX4	KCTD12
PSMD2	TMEM87B	HMGCL
DDAH2	LSR	NT5DC3
NAPB	HSD17B7	NDUFAF3
UQCRB	TMEM214	SPRYD4
SUGT1	ATP2A2	IPO7
AP3M1	JAGN1	MRPS36
NCKIPSD	DKK3	AP1S1
PPP3R1	UGGT1	BCKDK
ARL8B	ATP5I	ARF5
FDPS	TAOK2	ACOT13
SULT4A1	SVIL	MCCC1
PGAM1	ZMPSTE24	PCMT1
COX5B	ATP2B2	VPS26A
MCTS2|MCTS1	CD164	SND1
PRPS1L3|PRPS1	CLCN3	PSMD7
ARSB	CLDN4	PCBP1
NDUFAF1	CRIM1	RANBP9
TXNDC5	CYBASC3	ACTR2
TSTD3	DERL2	EPDR1
BLVRA	FKRP	ATP5D
ISCU	MRC2	TIPRL
PDHB	PPAP2A	SIRT3
VAC14	SELT	QRSL1
FSCN1	TMEM110	COX6A1
NDUFA5	TSPAN13	CAPNS1
MMAB	TTYH3	OPA1
KPNB1	PERPL	COASY
CALU	RAP2C	COQ9
NDUFV3	CNNM3	HSP90B1
CSE1L	EHD2	SH3GLB2
ADSS	ANO6	PPP1R7
ARFGAP1	POFUT2	TOLLIP
VCL	SPCS3	ATP6V0D1
HNMT	EZR	TRAPPC4
MYO6	CREG1	HAGH
ACYP1	LPCAT2	THNSL1
GNAS	LRP5	AKR1A1
LYPLA1	SEMA4C	CCT7
EIF5A	SOD2	SMS
SMAP1	EI24	IBA57
TRAPPC3	PANX1	PITPNB
TPPP3	COX4NB	PPP1CA
AP2B1	RTN1	FKBP1A
PHB	ALG2	SPR
RAP1GDS1	MLLT4	GBAS
IARS2	SPECC1	MLYCD
VPS11	SLC15A4	GRPEL1
GSTO1	B4GALT4	USP7
EIF5	UFSP2	DARS2
Q8BGX2	CLIC4	SGTA
DCTN5	SLC2A1	MTHFD1L
C1QBP	MRPS36	VPS29
APPL1	SERP2	GOT2
AMPD2	SLC39A3	TXNRD2
NCALD	ATP2B1	MIF
ISCA2	ARFRP1	SUCLA2
SDHB	IGF2R	FECH
SEC24C	CNNM4	OGDH
NRGN	C20ORF30	RAB3GAP1
CISD3	BNIP1	CSNK2A1
HRSP12	ATP13A3	PGP
YWHAZ	SLC9A6	ARPC2
RSU1	SLC25A5	CSDE1
MAP2K4	STX4	NDRG3
DARS	NUCB1	MTOR
ARF6	VAPA	NUDT3
EXOC2	MTDH	MCAT
PDIA3	SEC61G	RABGGTA
CLPB	MMP2	GSTP1
AMT	GNAI3	ICT1
PACSIN1	TNKS1BP1	EIF2S1
MRPL19	PACSIN2	FH
LRPAP1	ARL4C	PTCD3
AUH	C6ORF125	MRPL37
NUDT9	ATP6AP1	NFU1
SCFD1	PHLDA2	GLS
OSBP	MUT	EIF4B
NIPSNAP1	CYB5B	MARCKSL1
ETHE1	CES1	FUS
RAN	HEG1	RALGAPA1
CTNND1	RP2	DTYMK
XPNPEP3	SACM1L	MRPL12
ARPC5	LNP	RAP2B
TK2	SLC12A6	CORO1B
ACSF3	PI4K2B	H1F0
EARS2	CTSD	DGKE
YARS	AGPAT9	CLASP1
ACACA	ILVBL	SUB1
LDHA	SIL1	MARCKS
PPP5C	KIAA0090	MAP4
HDHD2	PSAP	EIF4H
ERI3	STIM1	ATP1A1
GPD1L	ATP11A	STRN
NDUFS8	SLC39A6	ATP8A1
NDUFS6	CCDC47	RPS10
ALDH1B1	AUP1	DNAJB4
CDC42	FAM18B1	REEP5
ZADH2	BAIAP2L1	ATP2A2
PPIA	GNA11	TWF1
PRKCSH	P4HB	GFER
ACLY	STX3	BCL2L13
NAPG	TXNDC12	SLC2A3
NUDT10|NUDT11	PLCB3	PPP2R5D
KCNIP4	TMEM41B	CEP170
PDPR	SDHA	NCEH1
GPX4	LIMS1	CACNA2D1
TMOD2	DHCR24	UBE2O
FLAD1	PLXNA1	HUWE1
ACTR3	PPM1L	EIF2S2
PPTC7	EPS8	SLC25A18
CHCHD6	RCN1	SPECC1
ADAP1	BAIAP2	ATP5J2
CBR1	TRAM1	TMEM109
TXNDC12	HMGN2	EIF3A
GPI	NIPA1	CISD2
BIN1	PTPN2	CDC42BPB
GCAT	GPR39	RAP2A
XPO1	RETSAT	CDS2
SDHA	SIPA1	SCARB2
DYNLRB1	LNPEP	NDUFB5
TIMM50	MLEC	NDUFB6
PRDX5	ERGIC2	RRBP1
HSPD1	DPY19L1	ABI1
ME3	CHID1	KIF5B
COPB1	SC4MOL	ARHGEF2
GSR	TNS3	KIF1A
TACO1	SPRYD7	BCAP31
QDPR	CP	CYB5R1
PMPCA	TRIO	CNNM2
SEC31A	ALG5	PSMD4
UBQLN2	STXBP5	TUBA1A
PRPSAP1	AIDA	ATP6V1G1
HSPA8	SLC39A7	SYNPO
GATB	ATP11C	GDE1
TUBB5	TOMM7	LAMTOR1
NDUFAF7	CLCC1	SH3KBP1
DCTN4	HARS2	MINK1
PDE1B	TP53BP2	ATP2B4
GUK1	GPRIN1	DDX5
DDX6	MYO1E	DTD1
ASNA1	LAMA5	FAM162A
BPNT1	EMP3	ATG9A
CAPZA2	PNPLA6	CLCN4
CCT6A	CPT2	PON2
NDUFAF5	RER1	ATP2B1
AKR1B1|AKR1B3	LRRC8C	PA2G4
GLRX5	DCUN1D3	CHMP4B
MDH2	PHLDA1	TMED10
P4HB	TOR1A	HIST1H1E
SNX4	PLD1	GNG12
CNRIP1	MICALL2	TOMM22
HINT2	FADS1	SEC61A1
NARS2	TRIM59	PDAP1
GM10250|ATP5H	EXOC3	NAA15
RDX	PIGG	FLOT2
ALDH9A1	CAPN5	LMAN2
SAR1A	CTNNAL1	MRPL11
WBP2	GANAB	KCNMA1
TBRG4	ERLEC1	TBC1D10B
MUT	TMEM120A	SYNGR1
DYNLL1	MTERFD2	ATP2B3
FAHD2A	CDH1	CEND1
ADSL	TMTC3	SLC4A7
MTO1	GOLM1	RAB15
MARS2	ORMDL2	TMEM30A
BPHL	CDH2	LLGL1
RRAGC	TIMM10	PI4K2A
SPTB	RDX	MRPS10
LYPLAL1	GLT25D1	AKAP1
PFN1	RG9MTD1	NDUFA13
DLD	ATAD3B	FADS2
TPT1	ABHD6	LNP
FAM213B	PIGU	TMX4
BASP1	MRPL14	DPP10
AK1	NGRN	ERLIN2
NAPA	TMEM87A	RAB5B
CRAT	PTDSS2	ATP5L
GDAP1L1	NDUFV3	NDUFAF4
FAM49B	CTSC	USMG5
PROSC	PTPN1	RRAS2
ASNS	RAP1B	CLIP2
AVL9	HERC2	ACSL3
L2HGDH	RNF13	DNAJB6
RAB6A	COL18A1	PTPRS
CRYZ	ZDHHC17	SLC6A17
CKMT1	LRRC8D	SERBP1
HDHD3	FECH	NPC1
PICALM	IMPAD1	KLC2
VPS33A	DISP2	ATP2B2
MYDGF	CCNYL1	CNTN1
NDUFS1	MRPL30	ABHD16A
ITSN2	PI4KA	FKBP8
PRPSAP2	C21ORF33	CNTNAP1
GBA2	MRPL3	BCAP29
PURA	OSBPL10	CKAP5
MTX2	RPL34	LMBRD2
CALR	CHMP1A	WASF1
GABARAPL1	B3GNT1	TMED9
PSMD1	PTPLB	CDH13
ARFGAP3	TMEM30A	CYP51A1
NME1	GLB1L2	CCNY
ACOT9	CLSTN1	BRI3BP
ATPAF1	USP12	NAT14
MAOA	SLC16A7	DNAJC5
PPOX	MESDC2	EMD
YKT6	OS9	GABBR1
GDA	SUCLG1	RAB35
ARPC3	SLC33A1	NDUFB11
PPP1CC	PTK7	SCAMP4
NDUFA10	CEND1	NPTN
AP2A2	CTSL2	KIDINS220
GMPR2	TBC1D10A	THY1
ANXA7	CCDC58	MRPL41
CUL3	EXOC6	ITPR1
ACTR1A	TLN2	VDAC3
PKM	FTL	LRRC59
PPP3CA	NDUFA12	LAMP1
NDUFS3	EXTL3	CYC1
ACOT11	OSTM1	PNKD
LIN7C	ABR	DNAJB14
MTERF2	VWA1	TMX2
PPME1	MPP5	CD47
NDUFA9	FCGRT	PGRMC2
MRPL13	HNRNPCL1	VAPB
PRMT1	C3ORF58	MRPL14
PSMD13	CNPY3	TMED2
TPD52L2	B3GALTL	ABHD6
TIMM9	DTNB	RPS5
CRK	ALPP	SLC1A3
RARS2	PDLIM7	LPGAT1
MRPL10	GGCX	DST
ACAA1A	EXT1	ASPH
MAPK3	PLD3	SBDS
NDUFA2	ERBB2	SPCS2
ACTN4	CBX4	BNIP3
NT5C	FARP1	SAMM50
PSMD12	EDIL3	CDH2
PRKAR2A	SMPD1	CKAP4
NAXE	MSRB3	UBE2J1
CTBP1	XPNPEP1	CCDC51
NDUFS2	VTN	ATP9A
ACSL6	CD40	VDAC2
SIRT5	F5	EIF4G1
MRPS22	COL2A1	GNG5
CLSTN1	LMBRD1	PGRMC1
MRPS2	PIGT	KTN1
TUBB3	SYVN1	MAP6D1
PIK3R4	SQLE	F3
POLDIP2	FUNDC2	ERGIC1
GSK3B	CLCN5	PCDH1
HADHA	EREG	SEC11C
CAPZB	FUT4	HIST1H1C
CARS2	HLA-E	EFR3B
NIF3L1	KDELR3	MRPL38
FAHD1	TIMM9	RAB18
DYNLL2	TMEM55B	ABHD12
COPS3	TOMM20	SFXN3
PSMD11	UQCC	OPA3
CSNK2A2	RPL39	SLC1A4
TRAPPC2	SVIP	CDIPT
OXSM	CARS2	HMOX2
SARS2	NDUFAB1	RHOF
TSSC1	PKP4	L1CAM
MAT2A	SPAG1	FARP1
RARS	CCDC126	EPHA4
LGALSL	CSGALNACT2	MOGS
RAB3GAP2	C12ORF73	ARL6IP5
SH3GL2	MRPL53	DNAJC11
PPA2	TMEM97	WFS1
ARFIP2	UBIAD1	SEC61B
TXNRD1	FBLN1	SSR1
NDUFV2	OSBPL1A	ADCY9
NDRG4	MT-ND5	SEC22B
ARF3	NDUFA7	ATP6AP1
AK4	EMB	HSDL1
PPP1R1B	ITFG1	RAB11FIP5
ITPA	NDUFA3	PSMC6
VSNL1	TMEM222	CPT1A
AI837181|BLES03	S100A7	ARL6IP1
ESD	GPX7	ASPHD1
USP9X	THBS1	PSMC1
RHOT1	LPHN2	MAP7D1
NDUFA6	CSTA	GJA1
CAB39	STIM2	M6PR
PPM1E	TPRG1L	SCAMP3
ATP6V1A	SAR1A	NUMBL
CLPP	MVP	ATP5F1
DYNC1I1	PPP2R1A	MYADM
ABHD10	INF2	NCAM2
PDP1	SCRN1	RPS20
WDR77	KPNA1	VIM
CPNE1	WBP2	ABI2
WIPI2	TGM2	SLC25A20
EFHD2	G6PD	GDAP1
SPTAN1	HSP90AB1	HNRNPD
DYNC1I2	NAP1L1	SLC2A13
CAP2	HSPB1	MTCH2
TRMU	LRRFIP1	ESYT2
EPN1	KPNB1	MTPAP
CALM1	PTGES3	RPL10A
PTPN11	GART	EMB
KCTD12	PSMA1	MFF
DNAJC6	CAPNS1	COX6C
HMGCL	PFKP	IGSF8
GSTZ1	PYGB	EPHB2
EMC8	COPZ1	CISD1
NT5DC3	ST13	SLC20A1
UQCC1	GSPT1	SEL1L
NDUFAF3	NAMPT	SLK
SPRYD4	PSMA5	NAA35
EIF2S3X	CTPS	VPS45
IPO7	HSP90AB2P	MTFP1
CALB1	CDC37	RALA
MRPS36	HSPH1	NDUFB10
RNF14	STIP1	RPL18
AP1S1	GLRX3	STX8
BCKDK	CSE1L	RMND1
ARF5	PRPS1	ALDH3A2
ACOT13	LDHB	ENDOD1
MCCC1	RANBP1	DHRS7
PCMT1	IPO7	SRPK2
VPS26A	STAT3	VAPA
SND1	PNP	SORT1
PSMD7	CCT6A	SLMAP
PCBP1	AHCY	PAM16
RANBP9	COPB1	CCDC127
ACTR2	IPO9	RPS11
EPDR1	PSMD6	CLCN3
ATP5D	HSP90AA1	POR
TIPRL	STMN1	MRPL22
OGDHL	UGP2	ANK3
SIRT3	UBA1	FADS1
EPM2AIP1	PSMD11	NEGR1
QRSL1	CCT7	GAPDH
COX6A1	EEF1D	KIF21A
MSRA	CAPG	AKAP5
CAPNS1	ESD	PBXIP1
OPA1	COPB2	EPB41L2
COASY	HSPA4	ABCD3
COQ9	TCEB2	PREB
HSP90B1	PSMC4	LMAN2L
SH3GLB2	PSMB3	GK
PGS1	FASN	RPL14
PPP1R7	UBQLN2	CCDC124
TOLLIP	CCT5	DDOST
ATP6V0D1	FKBP4	EXOG
UQCC2	SGTA	SCAMP1
TRAPPC4	PSMA4	SLC25A15
HAGH	PLIN3	MRPS6
THNSL1	SNX3	MRPL16
AKR1A1	PAICS	MLLT4
CCT7	CCT3	RPS16
NT5M	IMPDH2	MRPL21
SMS	GSS	SCCPDH
IBA57	CAP1	SLC27A4
PITPNB	GDI2	AGK
SMAP2	ATIC	ARF4
PPP1CA	TXNRD1	TJP1
FKBP1A	AARS	SLC6A9
ARHGEF9	EEF1G	TRAPPC5
SPR	PSME2	NDUFB3
GBAS	TPD52L2	ALCAM
MLYCD	CAPN2	ERMP1
GRPEL1	PGD	SLC25A1
USP7	CAPN1	RPS4X
DARS2	PFN1	LETM1
RRAGB|RRAGA	GNE	RAB10
PRUNE	YARS	ANK1
SGTA	HUWE1	RPS6
FAM49A	ENO1	PRNP
MTHFD1L	UBE2V1	STX6
NECAB2	TXNL1	STX7
VPS29	TXNDC17	SLC25A12
ARHGAP26	PSMA7	MFN2
GOT2	COPA	OSBPL8
TXNRD2	HARS	CANX
MIF	DCTN2	TIMM17B
SUCLA2	PSMA2	ATL2
SERPINB6A|SERPINB6	EIF3B	CHMP6
FECH	PSMD3	SYNJ2BP
OGDH	CMPK1	MRPL40
RAB3GAP1	UBE2L3	RAB39B
KIF1BP	GDI1	DHODH
CSNK2A1	PRKACB	MGST3
PGP	PSMC1	NDUFB8
ARPC2	DNM1L	TIMM22
CSDE1	CCT2	TMEM106B
NDRG3	NUDC	MRPL24
PDK1	PDCD5	RPS25
TRAPPC1	UGDH	DAAM1
MTOR	TBCA	RPS15
NUDT3	PSMD2	RPS13
MCAT	TPT1	RAB6B
SELO	CCT4	GNL1
RABGGTA	EIF3K	MTX1
GSTP1	ARHGDIA	RPS17
VPS50	HPRT1	RPN1
ICT1	EIF3J	ITGAV
EIF2S1	ACLY	ABCB7
FH	CSTB	HNRNPAB
PTCD3	LDHA	NCLN
MRPL37	AHCYL1	RPL26
NFU1	PFDN4	SLC9A1
GLS	PAFAH1B2	TDRKH
ENO1|EG433182	PSMD10	TMEM65
OXR1	LGALS1	CXADR
NOS1	PKM2	BCS1L
SEPT4	AKT2	RPS2
HPCA	PSMD12	MRPL55
PRELID3A	BZW1	SACM1L
HAP1	VCP	CDH11
EIF4B	CNDP2	TAOK2
PCSK1N	TUBA1C	RPL23
MARCKSL1	PRDX6	MRPS35
FUS	CDK1	RPS14
RALGAPA1	HSPA8	MLF2
POMGNT2	PSMC5	SEZ6L2
CNBP	EIF3G	MYH14
DTYMK	SPAG9	NDUFAF2
MRPL12	COTL1	OXA1L
RAP2B	PAFAH1B1	RAB12
CORO1B	PSMC3	LMBRD1
SLC17A7	VCL	AFG3L2
SLC35A4	YWHAQ	DHRS7B
H1F0	PFDN5	VPS13C
SCN3B	PHGDH	RAB21
DGKE	TALDO1	RPL19
BRK1	NUDT5	CAPN5
CLASP1	PARK7	INPP5A
SUB1	ARF4	RPL27A
SV2B	PGAM1	MRPS30
STX1A	PSMB7	RPL35
SLC39A12	TXN	MRPS34
MARCKS	TCEB1	GHITM
FAM81A	GSTO1	SLC12A2
NLGN3	DPP3	RPL13A
IL1RAPL1	GLO1	ITGB1
EML2	USP5	PLXNA1
MAP4	PSAT1	RPL18A
SCN1B	CAD	RPL36
ADAM23	S100A11	COMT
EIF4H	UBE2N	DNAJB1
ATP1A1	PGM1	SYNCRIP
STRN	EIF3E	MRPL27
FAM73B	OLA1	APOOL
ADCY5	TUBB	SCO2
ATP8A1	TPD52	RPS9
ASPHD2	EEF1B2	SLC25A32
ADAM22	RUVBL1	MFN1
RPS10	TFG	EPHX1
KCNA1	PSMD7	RPL27
DNAJB4	PPIA	GADD45GIP1
REEP5	GSTM3	ITFG1
SLC8A2	MDH1	ATP6V0C
TOMM5	PYCARD	SBF1
ATP2A2	IDH1	MRPL47
TMEM35	EIF2S1	HP1BP3
CACNG3	CCT8	SEC63
CPT1C	REXO2	RPL8
TWF1	PPA1	SFXN1
GFER	MAP2K2	SLC27A1
BCL2L13	GSTP1	RASAL2
SLC2A3	EIF2S3	RAB4A
PPP2R5D	YWHAZ	RPL22
CRELD1	DNAJB1	RPS26
SCN2A1	DNAJA1	NDUFC2
CEP170	PMM2	RPL23A
NCEH1	EIF3L	SLC25A40
GRIA2	VARS	RPL35A
CACNA1E	SFN	RPL17
SLC30A3	EIF4A2	SEC11A
WIPF3	PGK1	HMGB1
CACNA2D1	STRAP	VTI1B
GRIA3	SH3BGRL3	CYB5R3
UBE2O	IDE	PTPRA
HUWE1	YKT6	PEX14
SLC14A1	PSMB1	SLC2A1
GRIN1	NPEPPS	RPL6
MAPK8IP3	PSME1	ZMPSTE24
AGPAT1	GRB2	RAB8B
EIF2S2	ACTR1A	MYO18A
ARHGAP32	VAT1	MRPL20
SLC25A18	MAPRE1	STX16
SPECC1	TPM4	RPL34
CAMSAP2	EIF4A1	ATP5H
ATP5J2	CAND1	RPL12
TMEM109	SWAP70	HNRNPK
EIF3A	EEF2	BSCL2
ARHGEF11	STAT1	RAB3B
CISD2	IPO5	TMED7
KCNQ2	EIF5	RAB24
CDC42BPB	HSPA1A	RAB31
HSD11B1	TWF1	COX7A2L
RAP2A	IMPA1	CCDC47
CDS2	YWHAG	RPL5
SCARB2	EIF5A	MRPL32
NDUFB5	TCP1	MRPS5
D1PAS1|DDX3X|DDX3Y	ANXA5	RPL38
NDUFB6	EIF3C	SSR4
MBP	TPM2	RPL24
RRBP1	NME2	DIRAS2
ABI1	KLC1	MTIF2
KIF5B	FN3KRP	TMEM33
ARHGEF2	VPS35	PDE1C
KIF1A	EIF3A	RPL21
DGKI	SLK	HIST1H1B
ACE	RUVBL2	CYB5B
CACNA1A	HPCAL1	TFAM
BCAP31	DDB1	SIRPA
ARHGAP44	DYNC1I2	MRPL43
CYB5R1	EIF4G2	RAP1A
CNNM2	STUB1	MRPS26
PSMD4	GCN1L1	RPS19
COX7C	RAN	PKP4
TUBA1A	SRI	UQCRQ
ATP1B2	CLIC1	RPL7
HIST2H4|HIST1H4A	EIF4G1	STIM1
STRIP2|STRIP1	TPI1	RFTN1
ATP6V1G1	CBR1	APP
SYNPO	TPM1	LRRC8A
VAMP1	VPS26A	NNT
GDE1	YWHAE	PDE4D
OLFM2	ANXA1	TMEM126A
ENTPD2	CAPZA2	TOMM40
GM15800	DYNC1H1	MLEC
THEM6	VPS37B	TMEM223
CSPG5	CACYBP	DHX30
LAMTOR1	SRM	METAP2
GRM1	RARS	SLC9A7
TUSC3	EIF2S2	RHOT2
SH3KBP1	DNAJA2	DENR
CACNA2D3	SRP54	STX12
MINK1	NACA	NCAM1
TCEAL3|TCEAL5	ARL3	PLEKHA5
GDPD1	PCBP1	MRPS15
ANKRD63	PEBP1	STXBP5
DAB2IP	YWHAH	G3BP1
ATP2B4	PPIH	MRPL2
RAN|1700009N14RIK	EEF1A1	HSD17B11
DDX5	FAM49B	MRPL44
DTD1	DENR	MRPL15
SCN2B	LPP	DLGAP4
AGAP3	FKBP15	MTDH
FAM162A	ALDOA	BSG
KCNJ3	COMMD1	SLC3A2
SHANK2	SKP1	NDUFA3
GRIA1	ZC3HAV1	RPN2
GGT7	CAPZB	UBAP2L
ATG9A	ARF3	HCCS
CLCN4	ANXA11	SLC25A3
PON2	GRHPR	STT3B
ATP2B1	TPM3	RPL10
PA2G4	RAB18	OCIAD1
HSPA1B|HSPA1A	DSTN	DNAJC19
RYR2	CSNK1A1	RPS8
CHMP4B	CCDC22	APMAP
TMED10	BTF3	MRPL4
HIST1H1E	PABPC1	MRPL9
GNG12	RAB7A	RAB11B
CHP1	DARS	RAB5C
TOMM22	LYPLA1	ARAF
STXBP5L	ARPC2	SLC25A13
INPP5J	PCMT1	ATAD1
FAAH	ETF1	KRAS
SLC7A8	MAPK1	NRCAM
SEC61A1	CAPZA1	AGPAT3
PDAP1	LAMTOR1	SURF4
CYP46A1	ACTR2	MRPL23
SLC6A11	DBNL	SUPV3L1
NAA15	ABCF1	ATP1B3
DCLK2	EPRS	ACBD5
FLOT2	TKT	TFRC
ADCYAP1R1	ANXA4	PTPMT1
LMAN2	IDI1	CYB5A
SYT12	CUL5	CLPX
CADM3	WDR1	MRPL30
LACE1	DTYMK	TMX3
MRPL11	GPI	RPL3
KCNMA1	ARPC3	MARK2
ELMOD1	MTHFD1	AGPAT5
TBC1D10B	ADSL	RPL13
SYNGR1	VAMP8	YME1L1
ATP2B3	DDAH1	SDHC
CEND1	ACTR3	RPS23
SLC4A7	CSDE1	RPL9
PLCL2	MYO6	RPL7A
RBMXL1	PITPNB	TOMM20
RAB15	PRKAR1A	SLC25A11
ASTN1	SH3GLB1	RPL4
TMEM30A	PFDN2	NACA
LLGL1	CRABP2	OCIAD2
PI4K2A	NSFL1C	RPL28
MRPS10	OTUB1	MRPS18A
AKAP1	LTA4H	RPL32
NDUFA13	PSMD1	TECR
SLC4A10	ARCN1	MRPL28
COA3	CCDC109A	ERC1
KCTD16	KPNA2	SLC25A10
FADS2	ADH5	LRRC47
LNP	MAT2A	KIF3A
TMX4	BLVRA	MRPS9
DPP10	PSMC2	RPS24
ERLIN2	TUBB3	NDUFB1
RAB5B	TPP1	MRPS7
SMPD3	ALDH9A1	COX15
ILDR2	PAK2	FAF2
GABRB1	TBCB	SLC25A24
ATP5L	DYNC1LI2	MYO1B
NPTXR	DNAJA3	ABCB10
NDUFAF4	CDV3	RPL36A
USMG5	TUBB2C	CLPTM1
AQP4	CIAPIN1	CLCN6
DPP6	RPL27A	TPBG
CNTNAP2	REEP5	MRPS23
AHI1	SUMO3	CCDC90B
GRM2	MARS	MTCH1
SHISA7	EFHD2	HSD17B12
RRAS2	CARHSP1	UQCR10
CLIP2	AHSA1	RPL31
GM28062|HNRNPU	GBF1	NOMO1
ACSL3	ZC3HAV1L	ADCK3
DNAJB6	DRG1	STT3A
PTPRS	PDAP1	LMNB1
SLC6A17	PPP1R12A	ATXN2
CYP2D22	CYB5R1	SLC25A46
SERBP1	PSMA6	MRPS31
NPC1	GARS	SLC7A5
GRIN2B	RNH1	VAMP7
KLC2	CCNB1
RIMS1	AIP
ATP2B2	ABCE1
CNTN1	SNX27
ABHD16A	SMC3
FKBP8	TOLLIP
CNTNAP1	RBMX
BCAP29	ARMC10
CKAP5	PSMC6
IQGAP2	PRKAR1B
LMBRD2	KPNA3
WASF1	RAB3GAP2
TMED9	ALDH1A3
CDH13	PXN
CYP51A1	HERC4
CCNY	PFN2
BRI3BP	GORASP2
NAT14	RHEB
GRIN2A	COPG
DNAJC5	ASNS
EMD	ADSS
GABBR1	ABHD14B
RAB35	PEA15
NDUFB11	UAP1
SCAMP5	CAST
SCAMP4	EIF3I
MRS2	GOT1
NPTN	GLOD4
SLC4A4	MED29
KIDINS220	ACAT2
HACD3	EIF3H
PREX1	PLS1
THY1	PTPN23
MRPL41	GFPT1
RGS6	UBE2Z
ITPR1	CLIP1
VDAC3	ARL1
GABBR2	AFAP1L2
LRRC59	SNX1
LAMP1	CUL1
CNTN2	DCTN1
CYC1	DIAPH1
BCAS1	PDCL3
PNKD	IARS
SLC7A14	USO1
SLC8A1	EIF3D
FXYD7	PEX19
STRN4	SRP68
DNAJB14	PDCD6
TMX2	APEH
HIST2H3B|H3F3A|H3F3C|HIST1H3A|HIST1H3B	ITPA
CD47	TRIP10
PLGRKT	SRP72
PGRMC2	SPR
CYTH1|CYTH3	MYCBP
CSNK1G1|CSNK1G2|CSNK1G3	MRPS24
DIRAS1	TMOD3
CACNG8	ARHGEF2
MCU	LBR
CASKIN1	KARS
VAPB	GMFB
SYNPR	CYFIP1
MRPL14	HLA-C
TMED2	HDLBP
ABHD6	GSN
ICAM5	DDX1
SFXN5	NCKAP1
RPS5	BAG2
SLC1A3	ZYX
LPGAT1	FKBP8
SLC24A2	APOA1BP
DST	H2AFZ
ASPH	EHD1
SBDS	FSCN1
KCND2	TOP2A
SPCS2	SEPT2
RASGRF1	PDCD10
ARL10	PLS3
BNIP3	CD44
NRXN1	RRAGC
SAMM50	ERGIC1
CDH2	FAM129B
CKAP4	SEPT11
UBE2J1	NLN
CCDC51	DDX6
ADAM11	FLNA
MFSD6	CRYZ
CECR6	LMNA
AGAP2	HIST1H2BK
ATP9A	FLNB
TIMMDC1	ACTN1
SLC38A3	HIST1H4A
VDAC2	PDLIM1
EIF4G1	RPS2
CEP170B	HIST1H2BJ
GNG5	GNB2L1
PGRMC1	C22ORF28
KTN1	SEPT7
MAP6D1	ACTN4
F3	PRDX5
GABRG2	STX7
SEZ6L	RPS16
GPR158	SND1
ERGIC1	CHMP5
PCDH1	RPS7
ABHD3	PITRM1
LRRC4C	NCEH1
MRPS33	CHP
NDUFB2	MYL6
PHACTR1	MYL12B
SEC11C	GAPDH
SV2A	HMGA1
HIST1H1C	RPS6
EFR3B	TMEM199
MRPL38	C9ORF5
RAB18	PTPN11
ABHD12	HIBADH
SFXN3	HNRNPA2B1
NUBPL	HNRNPD
OPA3	AGFG1
SLC1A4	CHMP6
CDIPT	GPD2
HMOX2	RPS8
DLGAP1	TOR1AIP1
RHOF	CD2AP
L1CAM	CHMP2A
FARP1	HIST1H1B
EPHA4	RPS3
NDUFB7	MSN
MOGS	TLN1
SLC6A7	TRAP1
ARL6IP5	CLTC
DNAJC11	PA2G4
WFS1	SLC1A5
GNAZ	RPS18
CADM1	DNAJC13
SEC61B	EMD
SSR1	NCLN
ADCY9	NCSTN
ROMO1	RAB1B
WASL	PLOD3
SEC22B	RAB2A
ATP6AP1	RPS10
HSDL1	PLEC
RAB11FIP5	RPS19
PSMC6	TAGLN2
COMTD1	C9ORF167
FOLH1	LCLAT1
CPT1A	PRDX2
ARL6IP1	CLPP
ASPHD1	HRAS
PSMC1	ABHD10
MAP7D1	SLC25A22
DNAJC30	HINT2
GJA1	VDAC2
WASF3	RAB11B
M6PR	HADHB
SCAMP3	MDH2
NUMBL	ATP5B
ATP5F1	SEC22B
PLP1	MTHFD1L
MYADM	AIFM1
NCAM2	DHRS7
Q91WE4	SSBP1
RPS20	ATP5A1
PLPP3	PDIA6
NFASC	ATP5F1
VIM	SLC25A3
ABI2	VDAC3
SLC25A20	GFM1
PCLO	NIPSNAP1
GDAP1	VIM
HNRNPD	C1QBP
SLC2A13	CNPY2
MTCH2	SSR4
ESYT2	MRPL45
ADGRA1	RDH13
MTPAP	SLC25A12
RPL10A	ATP5L
TMEM178B	MRPS22
EMB	NDUFAF2
MFF	TXNDC5
COX6C	RPL12
GABRA2	NDUFB6
IGSF8	ERO1L
GABRB3	ACOT9
EPHB2	ATP5H
OMG	MRPS27
CISD1	DNAJB11
SLC20A1	RPL32
SHANK1	HADHA
SEL1L	PPIB
SLK	RPL13A
NAA35	RPL9
VPS45	DLAT
GLRA1	RPL6
RIMS2	UQCRC1
MTFP1	FAHD1
RALA	LEMD2
NDUFB10	ATP5O
SLC22A17	MRPS2
RPL18	ETFA
GRM7	RPL10A
STX8	EXOC4
RMND1	TOMM40
ALDH3A2	RAB6A
ENDOD1	TFAM
DHRS7	RPL15
SRPK2	CHCHD3
VAPA	TMED10
SORT1	TMED7
SLMAP	RPL18
PAM16	TUFM
CCDC127	RPL10
RPS11	LRPPRC
CLCN3	RPL4
SLC1A2	C3ORF1
POR	RPL7
MRPL22	SARS2
ANK3	RPL23A
FADS1	PRDX3
BRSK2	RPL21
NEGR1	RPL13
GAPDH	IMMT
GABRA3	LETM1
KIF21A	RPL5
AKAP5	SUMF2
PBXIP1	HMGB2
ACOT10|ACOT9	BSG
EPB41L2	CPT1A
ABCD3	RPL24
PREB	CDC42BPB
LMAN2L	SLIRP
GNG2	SUCLG2
CR1L	P4HA2
GK	NCL
RPL14	MYO1C
DAGLA	DECR2
CCDC124	MRPS23
DDOST	ACO2
SLC25A16	RPL36
EXOG	DDX17
SCAMP1	UQCRC2
SLC25A15	RPL14
MRPS6	RPL27
FAM234B	ALDH1B1
GNG7	APEX1
COX20	P4HA1
MRPL16	MPP6
DGKD	STOML2
ASIC1	RPL19
SLC17A6	TIMM44
FAIM2	PTBP1
MLLT4	PNPT1
RPS16	YES1
MRPL21	PRKDC
SCCPDH	OPA1
SLC27A4	IARS2
AGK	PGRMC1
NPTX1	DLST
ARF4	PLOD1
MPC2	HSD17B4
TJP1	TSFM
CACNA2D2	EXOC5
SLC6A9	RPL7A
SRGAP3	GSTK1
ATP1A2	ECHS1
NRXN3	FBL
HIST1H1D	COX5A
FMN2	DLG1
TIMM21	PPFIA1
TRAPPC5	MRPS18B
NDUFB3	SDF2L1
MTCO2|MT	MRPL48
RMDN3	NDUFB10
ALCAM	C10ORF58
ERMP1	DUT
SLC25A1	AP2B1
RPS4X	MRPL47
LETM1	PDHB
RAB10	MTX2
ANK1	SLC25A1
RPS6	ILK
SMPD2	PICALM
PRNP	ERAL1
KCND3	CAT
RPS3A|RPS3A1	AP2A2
SLC25A44	MRPL38
MRPL35	HIBCH
MDGA2	POGLUT1
TMEM261	SCRIB
STX6	PDHA1
STX7	PTGES2
SLC25A12	HS2ST1
TMEM163	SPTAN1
MFN2	ACADSB
HACD2	ECH1
OSBPL8	ACAD9
CLEC2L	FAM82B
TTYH1	HMGB3
GNAL	DAP3
CANX	AFG3L2
LINGO1	ALDH18A1
EXD2	MRPS5
TIMM17B	SRSF3
ADCK4	AGR2
FAM120C	MRPS26
DHRS13	NDUFS1
ATL2	CYCS
FBXL20	FARSB
CHMP6	MRPL19
SYNJ2BP	PRKCDBP
MRPL40	NDUFA10
RAB39B	ACOX1
DHODH	NDUFA9
MGST3	PTRH2
NDUFB8	AGK
SOGA3	AER61
TIMM22	SPTBN1
TMEM106B	AGPS
REEP2	PRDX4
PRKACA|PRKACB	NDUFV1
MARK4	SDHB
UBE2V1|GM20431	RCN2
ADGRL3	AP1S1
MRPL24	CISD1
NTRK3	PTRF
RPS25	MYH10
DAAM1	MRPL28
RPS15	XRCC6
RPS13	IDH2
CAMSAP3	DSP
FAM210B	PPT1
RAB6B	SGSH
GNL1	GLA
ITGB8	KRT1
MTX1	CCDC90B
RPS17	VPS4A
RPN1	SBDS
NTM	PAK4
AGPAT4	SERPINB6
OPCML	LACTB2
ITGAV	AP3B1
C2CD4CC2CD4	EIF4E
ABCB7	KIF5B
HNRNPAB	ARL6IP5
NCLN	IDH3A
ADCK1	SLC25A6
KCNT1	TNPO1
GPM6A	FH
RPL26	TOMM34
SLC9A1	RPL18A
TDRKH	LAP3
TMEM65	APOE
SYT7	H2AFY
TMEM143	CKAP5
CXADR	ABCF2
MPC1	PRKCA
BCS1L	GIPC1
RPS2	NPM1
CX3CL1	ESYT1
DGKB	PPA2
MRPL55	RAB31
SACM1L	LPCAT1
CDH11	RPS13
CADM4	NDUFAF4
CACNB4	DDX3X
TAOK2	CSNK2A1
RPL23	ITPRIP
MRPS35	LRRC59
SLC6A1	HNRNPAB
RPS14	TMX1
MLF2	MRPS30
SEZ6L2	DNMBP
[truncated: 3,960 more rows]
