# Supplementary material for: Dendritic autophagy degrades postsynaptic proteins and is required for long-term synaptic depression in mice
Source: Nat Commun. 2022 Feb 3;13:680. doi: 10.1038/s41467-022-28301-z (PMC8814153; doi:10.1038/s41467-022-28301-z)
Supplement: Supplementary file 6 — Supplementary Data 2 [file 41467_2022_28301_MOESM6_ESM.xlsx]

## Sheet: dynamic cargo LTD
gene_name	increased or decreased in LTD	protein_id	description	keep_supernatant	keep_pellet	comparison	hit_annotation_method	pvalue	fdr	hit	hit_annotation
2010300C02RIK	increased	E9Q3M9	Protein 2010300C02Rik OS=Mus musculus GN=2010300C02Rik PE=1 SV=1	TRUE	TRUE	NMDA - control	fdrtool	0.0746672	0.584087	FALSE	trend
2310035C23RIK|KIAA1468	increased	A0A087WSS1|E9QM90|Q148V7|Q148V7-2	Protein 2310035C23Rik OS=Mus musculus GN=2310035C23Rik PE=1 SV=1|Protein 2310035C23Rik OS=Mus musculus GN=2310035C23Rik PE=1 SV=2|LisH domain and HEAT repeat-containing protein KIAA1468 OS=Mus musculus GN=Kiaa1468 PE=1 SV=1|Isoform 2 of LisH domain and HEAT repeat-containing protein KIAA1468 OS=Mus musculus GN=Kiaa1468	TRUE	FALSE	NMDA - control	fdrtool	0.0800563	0.589077	FALSE	trend
ABR	increased	E9PUE7|Q5SSL4|Q5SSL4-2|Q5SSL4-3|Q5SSL4-4	Active breakpoint cluster region-related protein OS=Mus musculus GN=Abr PE=1 SV=1|Isoform 2 of Active breakpoint cluster region-related protein OS=Mus musculus GN=Abr|Isoform 3 of Active breakpoint cluster region-related protein OS=Mus musculus GN=Abr|Isoform 4 of Active breakpoint cluster region-related protein OS=Mus musculus GN=Abr	TRUE	TRUE	NMDA - control	fdrtool	0.0812797	0.592743	FALSE	trend
ADAM22	increased	D3YUP9|Q9R1V6|Q9R1V6-10|Q9R1V6-11|Q9R1V6-12|Q9R1V6-13|Q9R1V6-14|Q9R1V6-15|Q9R1V6-17|Q9R1V6-4|Q9R1V6-5|Q9R1V6-6|Q9R1V6-7|Q9R1V6-8	Disintegrin and metalloproteinase domain-containing protein 22 OS=Mus musculus GN=Adam22 PE=1 SV=1|Disintegrin and metalloproteinase domain-containing protein 22 OS=Mus musculus GN=Adam22 PE=1 SV=2|Isoform 8 of Disintegrin and metalloproteinase domain-containing protein 22 OS=Mus musculus GN=Adam22|Isoform 9 of Disintegrin and metalloproteinase domain-containing protein 22 OS=Mus musculus GN=Adam…	FALSE	TRUE	NMDA - control	fdrtool	0.0372452	0.476812	FALSE	trend
ADAM23	increased	Q5SRA0|Q9R1V7|Q9R1V7-2|Q9R1V7-3|Q9R1V7-4	Disintegrin and metalloproteinase domain-containing protein 23 OS=Mus musculus GN=Adam23 PE=1 SV=1|Disintegrin and metalloproteinase domain-containing protein 23 OS=Mus musculus GN=Adam23 PE=1 SV=1|Isoform Beta of Disintegrin and metalloproteinase domain-containing protein 23 OS=Mus musculus GN=Adam23|Isoform Gamma of Disintegrin and metalloproteinase domain-containing protein 23 OS=Mus musculus …	FALSE	TRUE	NMDA - control	fdrtool	0.0272661	0.420425	FALSE	trend
ADCY5	increased	P84309|P84309-2	Adenylate cyclase type 5 OS=Mus musculus GN=Adcy5 PE=1 SV=2|Isoform 2 of Adenylate cyclase type 5 OS=Mus musculus GN=Adcy5	FALSE	TRUE	NMDA - control	fdrtool	0.032478	0.452473	FALSE	trend
ADD2	increased	Q9QYB8|Q9QYB8-2	Beta-adducin OS=Mus musculus GN=Add2 PE=1 SV=4|Isoform 2 of Beta-adducin OS=Mus musculus GN=Add2	TRUE	TRUE	NMDA - control	fdrtool	0.000394255	0.0520208	FALSE	candidate
ADRBK1	increased	Q3U1V3|Q7TS64|Q99MK8	Protein-serine/threonine kinase OS=Mus musculus GN=Adrbk1 PE=1 SV=1|Protein-serine/threonine kinase OS=Mus musculus GN=Adrbk1 PE=1 SV=1|Beta-adrenergic receptor kinase 1 OS=Mus musculus GN=Adrbk1 PE=1 SV=2	TRUE	TRUE	NMDA - control	fdrtool	0.020215	0.265777	FALSE	trend
AGPAT1	increased	A0A0R4J263|O35083	1-acyl-sn-glycerol-3-phosphate acyltransferase OS=Mus musculus GN=Agpat1 PE=1 SV=1|1-acyl-sn-glycerol-3-phosphate acyltransferase alpha OS=Mus musculus GN=Agpat1 PE=1 SV=1	FALSE	TRUE	NMDA - control	fdrtool	0.0708333	0.577093	FALSE	trend
AK5	increased	Q920P5	Adenylate kinase isoenzyme 5 OS=Mus musculus GN=Ak5 PE=1 SV=2	TRUE	TRUE	NMDA - control	fdrtool	0.00843533	0.144167	FALSE	candidate
ALDH1B1	increased	Q9CZS1	Aldehyde dehydrogenase X, mitochondrial OS=Mus musculus GN=Aldh1b1 PE=1 SV=1	TRUE	TRUE	NMDA - control	fdrtool	0.0358215	0.469967	FALSE	trend
ANK2	increased	Q8C8R3-2|Q8C8R3-5|Q8C8R3-7	Isoform 2 of Ankyrin-2 OS=Mus musculus GN=Ank2|Isoform 5 of Ankyrin-2 OS=Mus musculus GN=Ank2|Isoform 7 of Ankyrin-2 OS=Mus musculus GN=Ank2	TRUE	TRUE	NMDA - control	fdrtool	0.00254316	0.0609897	FALSE	candidate
ANKS1B	increased	A0A0R4J2A6|A0A0R4J2A8|E9QPP6|Q8BIZ1-2|Q8BIZ1-4|S4R1H2|S4R1Q0|S4R2H2|S4R2I2|S4R2Q2	Ankyrin repeat and sterile alpha motif domain-containing protein 1B OS=Mus musculus GN=Anks1b PE=1 SV=1|Ankyrin repeat and sterile alpha motif domain-containing protein 1B OS=Mus musculus GN=Anks1b PE=1 SV=2|Isoform 2 of Ankyrin repeat and sterile alpha motif domain-containing protein 1B OS=Mus musculus GN=Anks1b|Isoform 4 of Ankyrin repeat and sterile alpha motif domain-containing protein 1B OS=…	TRUE	TRUE	NMDA - control	fdrtool	0.065806	0.540941	FALSE	trend
AP3D1	increased	O54774	AP-3 complex subunit delta-1 OS=Mus musculus GN=Ap3d1 PE=1 SV=1	TRUE	TRUE	NMDA - control	fdrtool	0.00284574	0.0654753	FALSE	candidate
ARF6	increased	P62331|Q3U0D7	ADP-ribosylation factor 6 OS=Mus musculus GN=Arf6 PE=1 SV=2|ADP-ribosylation factor 6 OS=Mus musculus GN=Arf6 PE=1 SV=1	TRUE	TRUE	NMDA - control	fdrtool	0.0655565	0.566459	FALSE	trend
ARHGAP35	increased	B2RTN5|Q91YM2	Glucocorticoid receptor DNA binding factor 1 OS=Mus musculus GN=Arhgap35 PE=1 SV=1|Rho GTPase-activating protein 35 OS=Mus musculus GN=Arhgap35 PE=1 SV=3	TRUE	FALSE	NMDA - control	fdrtool	0.00578876	0.111323	FALSE	candidate
ARMC10	increased	Q9D0L7|Q9D0L7-2	Armadillo repeat-containing protein 10 OS=Mus musculus GN=Armc10 PE=1 SV=1|Isoform 2 of Armadillo repeat-containing protein 10 OS=Mus musculus GN=Armc10	TRUE	TRUE	NMDA - control	fdrtool	0.048767	0.46617	FALSE	trend
ASAP1	increased	E9QMI7|E9QMJ1|E9QN63|H3BJY2|H3BKD4|H3BKE6|H3BL41|Q9QWY8|Q9QWY8-2|Q9QWY8-3|Q9QWY8-4	Arf-GAP with SH3 domain, ANK repeat and PH domain-containing protein 1 OS=Mus musculus GN=Asap1 PE=1 SV=2|Arf-GAP with SH3 domain, ANK repeat and PH domain-containing protein 1 OS=Mus musculus GN=Asap1 PE=1 SV=1|Arf-GAP with SH3 domain, ANK repeat and PH domain-containing protein 1 OS=Mus musculus GN=Asap1 PE=1 SV=2|Arf-GAP with SH3 domain, ANK repeat and PH domain-containing protein 1 OS=Mus mus…	TRUE	FALSE	NMDA - control	fdrtool	0.0016506	0.045308	FALSE	candidate
ASPHD2	increased	Q80VP9	Aspartate beta-hydroxylase domain-containing protein 2 OS=Mus musculus GN=Asphd2 PE=1 SV=1	FALSE	TRUE	NMDA - control	fdrtool	0.0355429	0.468588	FALSE	trend
ATP1A1	increased	Q8VDN2	Sodium/potassium-transporting ATPase subunit alpha-1 OS=Mus musculus GN=Atp1a1 PE=1 SV=1	FALSE	TRUE	NMDA - control	fdrtool	0.0303329	0.440063	FALSE	trend
ATP1A3	increased	A0A0G2JGX4|Q6PIC6|Q8VCE0	Sodium/potassium-transporting ATPase subunit alpha-3 OS=Mus musculus GN=Atp1a3 PE=1 SV=1|Sodium/potassium-transporting ATPase subunit alpha OS=Mus musculus GN=Atp1a3 PE=1 SV=1	TRUE	TRUE	NMDA - control	fdrtool	5.53113e-13	2.46039e-10	TRUE	hit
ATP1B1	increased	P14094|Q545P0	Sodium/potassium-transporting ATPase subunit beta-1 OS=Mus musculus GN=Atp1b1 PE=1 SV=1|Sodium/potassium-transporting ATPase subunit beta OS=Mus musculus GN=Atp1b1 PE=1 SV=1	TRUE	TRUE	NMDA - control	fdrtool	0.000268625	0.0115064	TRUE	hit
ATP2A2	increased	J3KMM5|O55143	Calcium-transporting ATPase OS=Mus musculus GN=Atp2a2 PE=1 SV=2|Sarcoplasmic/endoplasmic reticulum calcium ATPase 2 OS=Mus musculus GN=Atp2a2 PE=1 SV=2	FALSE	TRUE	NMDA - control	fdrtool	0.0423915	0.499012	FALSE	trend
ATP5A1	increased	Q03265	ATP synthase subunit alpha, mitochondrial OS=Mus musculus GN=Atp5a1 PE=1 SV=1	TRUE	TRUE	NMDA - control	fdrtool	0.0464081	0.453855	FALSE	trend
ATP5C1	increased	Q3UD06|Q8C2Q8|Q91VR2	ATP synthase subunit gamma OS=Mus musculus GN=Atp5c1 PE=1 SV=1|ATP synthase subunit gamma OS=Mus musculus GN=Atp5c1 PE=1 SV=1|ATP synthase subunit gamma, mitochondrial OS=Mus musculus GN=Atp5c1 PE=1 SV=1	TRUE	TRUE	NMDA - control	fdrtool	0.0679964	0.54906	FALSE	trend
ATP5I	increased	Q06185	ATP synthase subunit e, mitochondrial OS=Mus musculus GN=Atp5i PE=1 SV=2	TRUE	TRUE	NMDA - control	fdrtool	0.0282295	0.335768	FALSE	trend
ATP5J2	increased	P56135	ATP synthase subunit f, mitochondrial OS=Mus musculus GN=Atp5j2 PE=1 SV=3	FALSE	TRUE	NMDA - control	fdrtool	0.0772621	0.588513	FALSE	trend
ATP6V0A1	increased	K3W4T3|Q9Z1G4|Q9Z1G4-2|Q9Z1G4-3	Isoform A1-I of V-type proton ATPase 116 kDa subunit a isoform 1 OS=Mus musculus GN=Atp6v0a1|Isoform A1-III of V-type proton ATPase 116 kDa subunit a isoform 1 OS=Mus musculus GN=Atp6v0a1|V-type proton ATPase 116 kDa subunit a isoform 1 OS=Mus musculus GN=Atp6v0a1 PE=1 SV=3|V-type proton ATPase subunit a OS=Mus musculus GN=Atp6v0a1 PE=1 SV=1	TRUE	TRUE	NMDA - control	fdrtool	0.00699149	0.127214	FALSE	candidate
ATP6V0D1	increased	P51863	V-type proton ATPase subunit d 1 OS=Mus musculus GN=Atp6v0d1 PE=1 SV=2	TRUE	TRUE	NMDA - control	fdrtool	0.00936665	0.232477	FALSE	trend
ATP6V1D	increased	P57746|Q3U861	V-type proton ATPase subunit D OS=Mus musculus GN=Atp6v1d PE=1 SV=1|ATPase, H+ transporting, lysosomal V1 subunit D, isoform CRA_b OS=Mus musculus GN=Atp6v1d PE=1 SV=1	TRUE	TRUE	NMDA - control	fdrtool	0.0758764	0.576037	FALSE	trend
ATP8A1	increased	A0A0M3HEP7|F6WYQ5|P70704-2|P70704-3	Phospholipid-transporting ATPase OS=Mus musculus GN=Atp8a1 PE=1 SV=1|Phospholipid-transporting ATPase OS=Mus musculus GN=Atp8a1 PE=1 SV=2|Isoform 2 of Phospholipid-transporting ATPase IA OS=Mus musculus GN=Atp8a1|Isoform 3 of Phospholipid-transporting ATPase IA OS=Mus musculus GN=Atp8a1	FALSE	TRUE	NMDA - control	fdrtool	0.0347318	0.464494	FALSE	trend
BRAF	increased	F6SZ47|P28028	Serine/threonine-protein kinase B-raf (Fragment) OS=Mus musculus GN=Braf PE=1 SV=1|Serine/threonine-protein kinase B-raf OS=Mus musculus GN=Braf PE=1 SV=3	TRUE	FALSE	NMDA - control	fdrtool	0.00902456	0.150508	FALSE	candidate
BSN	increased	O88737|O88737-2	Isoform 2 of Protein bassoon OS=Mus musculus GN=Bsn|Protein bassoon OS=Mus musculus GN=Bsn PE=1 SV=4	TRUE	TRUE	NMDA - control	fdrtool	0.00109157	0.0330827	TRUE	hit
CACNA1E	increased	A0A087WS83|Q61290	Voltage-dependent R-type calcium channel subunit alpha-1E OS=Mus musculus GN=Cacna1e PE=1 SV=1|Voltage-dependent R-type calcium channel subunit alpha-1E OS=Mus musculus GN=Cacna1e PE=1 SV=1	FALSE	TRUE	NMDA - control	fdrtool	0.0649902	0.565241	FALSE	trend
CACNA2D1	increased	O08532-5	Isoform 2E of Voltage-dependent calcium channel subunit alpha-2/delta-1 OS=Mus musculus GN=Cacna2d1	FALSE	TRUE	NMDA - control	fdrtool	0.0672192	0.569946	FALSE	trend
CACNG3	increased	Q9JJV5	Voltage-dependent calcium channel gamma-3 subunit OS=Mus musculus GN=Cacng3 PE=2 SV=2	FALSE	TRUE	NMDA - control	fdrtool	0.0455315	0.510884	FALSE	trend
CADPS2	increased	E9Q5C0|E9Q835|Q8BYR5-2|Q8BYR5-3|Q8BYR5-4|S4R1C6	Calcium-dependent secretion activator 2 OS=Mus musculus GN=Cadps2 PE=1 SV=2|Calcium-dependent secretion activator 2 OS=Mus musculus GN=Cadps2 PE=1 SV=1|Isoform 2 of Calcium-dependent secretion activator 2 OS=Mus musculus GN=Cadps2|Isoform 3 of Calcium-dependent secretion activator 2 OS=Mus musculus GN=Cadps2|Isoform 4 of Calcium-dependent secretion activator 2 OS=Mus musculus GN=Cadps2|Calcium-de…	TRUE	FALSE	NMDA - control	fdrtool	0.0159026	0.223064	FALSE	trend
CAMK2A	increased	P11798	Calcium/calmodulin-dependent protein kinase type II subunit alpha OS=Mus musculus GN=Camk2a PE=1 SV=2	TRUE	TRUE	NMDA - control	fdrtool	8.88178e-16	1.18525e-12	TRUE	hit
CAMK2A	increased	P11798	Calcium/calmodulin-dependent protein kinase type II subunit alpha OS=Mus musculus GN=Camk2a PE=1 SV=2	TRUE	TRUE	NMDA - control	fdrtool	0.00865177	0.226697	FALSE	trend
CAMK2B	increased	P28652|Q5SVI2|Q5SVJ0	Calcium/calmodulin-dependent protein kinase II, beta, isoform CRA_b OS=Mus musculus GN=Camk2b PE=1 SV=1|Calcium/calmodulin-dependent protein kinase type II subunit beta OS=Mus musculus GN=Camk2b PE=1 SV=1|Calcium/calmodulin-dependent protein kinase type II subunit beta OS=Mus musculus GN=Camk2b PE=1 SV=2	TRUE	TRUE	NMDA - control	fdrtool	0.000435473	0.0165869	FALSE	candidate
CAMK2D	increased	A0A0G2JGS4|E9Q1T1|E9Q1W0|Q6PHZ2-5	Calcium/calmodulin-dependent protein kinase type II subunit delta OS=Mus musculus GN=Camk2d PE=1 SV=1|Calcium/calmodulin-dependent protein kinase type II subunit delta OS=Mus musculus GN=Camk2d PE=1 SV=2|Isoform 4 of Calcium/calmodulin-dependent protein kinase type II subunit delta OS=Mus musculus GN=Camk2d	TRUE	TRUE	NMDA - control	fdrtool	0.00687668	0.125771	FALSE	candidate
CAMK2G	increased	Q923T9|Q923T9-2|Q923T9-3	Calcium/calmodulin-dependent protein kinase type II subunit gamma OS=Mus musculus GN=Camk2g PE=1 SV=1|Isoform 2 of Calcium/calmodulin-dependent protein kinase type II subunit gamma OS=Mus musculus GN=Camk2g|Isoform 3 of Calcium/calmodulin-dependent protein kinase type II subunit gamma OS=Mus musculus GN=Camk2g	TRUE	TRUE	NMDA - control	fdrtool	7.20971e-09	1.20265e-06	TRUE	hit
CAMKV	increased	A0A0A6YW88|Q3UHL1	CaM kinase-like vesicle-associated protein OS=Mus musculus GN=Camkv PE=1 SV=1|CaM kinase-like vesicle-associated protein OS=Mus musculus GN=Camkv PE=1 SV=2	TRUE	TRUE	NMDA - control	fdrtool	0.020688	0.270314	FALSE	trend
CDS2	increased	Q99L43	Phosphatidate cytidylyltransferase 2 OS=Mus musculus GN=Cds2 PE=1 SV=1	FALSE	TRUE	NMDA - control	fdrtool	0.0832211	0.598529	FALSE	trend
CISD2	increased	Q9CQB5	CDGSH iron-sulfur domain-containing protein 2 OS=Mus musculus GN=Cisd2 PE=1 SV=1	FALSE	TRUE	NMDA - control	fdrtool	0.078948	0.591266	FALSE	trend
CIT	increased	D3YU89|D3Z1U0|E9QL53|F6SBR5|P49025|P49025-3|P49025-4|P49025-5	Citron Rho-interacting kinase OS=Mus musculus GN=Cit PE=1 SV=1|Citron Rho-interacting kinase OS=Mus musculus GN=Cit PE=1 SV=2|Citron Rho-interacting kinase OS=Mus musculus GN=Cit PE=1 SV=3|Isoform 3 of Citron Rho-interacting kinase OS=Mus musculus GN=Cit|Isoform 4 of Citron Rho-interacting kinase OS=Mus musculus GN=Cit|Isoform 5 of Citron Rho-interacting kinase OS=Mus musculus GN=Cit	TRUE	TRUE	NMDA - control	fdrtool	0.000639063	0.0218159	FALSE	candidate
CLASP2	increased	E9Q8N5|F7DCH5|Q08EB6|Q8BRT1	CLIP-associating protein 2 OS=Mus musculus GN=Clasp2 PE=1 SV=1|CLIP-associating protein 2 OS=Mus musculus GN=Clasp2 PE=1 SV=1|CLIP associating protein 2 OS=Mus musculus GN=Clasp2 PE=1 SV=1|CLIP-associating protein 2 OS=Mus musculus GN=Clasp2 PE=1 SV=1	TRUE	TRUE	NMDA - control	fdrtool	0.000617612	0.0213146	FALSE	candidate
CORO1A	increased	G3UYK8|O89053|Q3U1N0	Coronin-1A OS=Mus musculus GN=Coro1a PE=1 SV=5|Coronin OS=Mus musculus GN=Coro1a PE=1 SV=1	TRUE	TRUE	NMDA - control	fdrtool	0.00620865	0.117073	FALSE	candidate
CORO1C	increased	Q499X7|Q9WUM4	Coronin OS=Mus musculus GN=Coro1c PE=1 SV=1|Coronin-1C OS=Mus musculus GN=Coro1c PE=1 SV=2	TRUE	TRUE	NMDA - control	fdrtool	0.0383677	0.407245	FALSE	trend
CORO2B	increased	Q8BH44	Coronin-2B OS=Mus musculus GN=Coro2b PE=1 SV=2	TRUE	FALSE	NMDA - control	fdrtool	0.0668057	0.544682	FALSE	trend
COX5B	increased	P19536|Q9D881	Cytochrome c oxidase subunit 5B, mitochondrial OS=Mus musculus GN=Cox5b PE=1 SV=1|Cytochrome c oxidase subunit 5B, mitochondrial OS=Mus musculus GN=Cox5b PE=1 SV=1	TRUE	TRUE	NMDA - control	fdrtool	0.0054961	0.191044	FALSE	candidate
CPT1C	increased	Q8BGD5	Carnitine O-palmitoyltransferase 1, brain isoform OS=Mus musculus GN=Cpt1c PE=1 SV=1	FALSE	TRUE	NMDA - control	fdrtool	0.0466695	0.514916	FALSE	trend
CRELD1	increased	A8C1T7|Q91XD7	Cysteine-rich with EGF-like domain protein 1 OS=Mus musculus GN=Creld1 PE=1 SV=1|Cysteine-rich with EGF-like domain protein 1 OS=Mus musculus GN=Creld1 PE=1 SV=1	FALSE	TRUE	NMDA - control	fdrtool	0.0577088	0.548026	FALSE	trend
CTNNA2	increased	E0CXB9|Q61301|Q61301-2|Q61301-3	Catenin alpha-2 OS=Mus musculus GN=Ctnna2 PE=1 SV=1|Catenin alpha-2 OS=Mus musculus GN=Ctnna2 PE=1 SV=3|Isoform 2 of Catenin alpha-2 OS=Mus musculus GN=Ctnna2|Isoform 3 of Catenin alpha-2 OS=Mus musculus GN=Ctnna2	TRUE	TRUE	NMDA - control	fdrtool	0.0565654	0.545031	FALSE	trend
DCLK1	increased	A0A0G2JGQ6|Q9JLM8	Serine/threonine-protein kinase DCLK1 OS=Mus musculus GN=Dclk1 PE=1 SV=1	TRUE	TRUE	NMDA - control	fdrtool	8.9676e-07	8.54789e-05	TRUE	hit
DCTN1	increased	E9Q3M3|E9Q586|O08788|O08788-2	Dynactin subunit 1 OS=Mus musculus GN=Dctn1 PE=1 SV=1|Dynactin subunit 1 OS=Mus musculus GN=Dctn1 PE=1 SV=3|Isoform 2 of Dynactin subunit 1 OS=Mus musculus GN=Dctn1	TRUE	TRUE	NMDA - control	fdrtool	0.0579576	0.509282	FALSE	trend
DGKE	increased	Q9R1C6	Diacylglycerol kinase epsilon OS=Mus musculus GN=Dgke PE=1 SV=1	FALSE	TRUE	NMDA - control	fdrtool	0.010022	0.242525	FALSE	trend
DLAT	increased	Q8BMF4	Dihydrolipoyllysine-residue acetyltransferase component of pyruvate dehydrogenase complex, mitochondrial OS=Mus musculus GN=Dlat PE=1 SV=2	TRUE	TRUE	NMDA - control	fdrtool	0.0290344	0.342066	FALSE	trend
DLG1	increased	D3Z3B8|E9Q9H0|H7BWY4|Q811D0|Q811D0-2|Q811D0-3	Disks large homolog 1 OS=Mus musculus GN=Dlg1 PE=1 SV=1|Isoform 2 of Disks large homolog 1 OS=Mus musculus GN=Dlg1|Isoform 3 of Disks large homolog 1 OS=Mus musculus GN=Dlg1	TRUE	TRUE	NMDA - control	fdrtool	0.000607333	0.0210705	FALSE	candidate
DLG4	increased	Q62108|Q62108-2|Q62108-3	Disks large homolog 4 OS=Mus musculus GN=Dlg4 PE=1 SV=1|Isoform 2 of Disks large homolog 4 OS=Mus musculus GN=Dlg4|Isoform 3 of Disks large homolog 4 OS=Mus musculus GN=Dlg4	TRUE	TRUE	NMDA - control	fdrtool	0.00441741	0.0908455	FALSE	candidate
DLST	increased	Q9D2G2	Dihydrolipoyllysine-residue succinyltransferase component of 2-oxoglutarate dehydrogenase complex, mitochondrial OS=Mus musculus GN=Dlst PE=1 SV=1	TRUE	TRUE	NMDA - control	fdrtool	0.079063	0.586051	FALSE	trend
DMXL2	increased	B0V2P5|Q8BPN8|Q8BPN8-2	DmX-like protein 2 OS=Mus musculus GN=Dmxl2 PE=1 SV=1|DmX-like protein 2 OS=Mus musculus GN=Dmxl2 PE=1 SV=3|Isoform 2 of DmX-like protein 2 OS=Mus musculus GN=Dmxl2	TRUE	TRUE	NMDA - control	fdrtool	0.0554029	0.498013	FALSE	trend
DNAJA1	increased	P63037|Q5NTY0	DnaJ homolog subfamily A member 1 OS=Mus musculus GN=Dnaja1 PE=1 SV=1|DnaJ (Hsp40) homolog, subfamily A, member 1 OS=Mus musculus GN=Dnaja1 PE=1 SV=1	TRUE	FALSE	NMDA - control	fdrtool	0.0607302	0.520953	FALSE	trend
ERC2	increased	Q6PH08|Q6PH08-2|Q6PH08-3	ERC protein 2 OS=Mus musculus GN=Erc2 PE=1 SV=2|Isoform 2 of ERC protein 2 OS=Mus musculus GN=Erc2|Isoform 3 of ERC protein 2 OS=Mus musculus GN=Erc2	TRUE	TRUE	NMDA - control	fdrtool	0.00241159	0.0589185	FALSE	candidate
EXOC3	increased	Q6KAR6|Q8K0E2	Exocyst complex component 3 OS=Mus musculus GN=Exoc3 PE=1 SV=2|Exocyst complex component 3 OS=Mus musculus GN=Exoc3 PE=1 SV=1	TRUE	FALSE	NMDA - control	fdrtool	0.0423104	0.431055	FALSE	trend
EXOC7	increased	A2AAN0|O35250|O35250-2	Exocyst complex component 7 OS=Mus musculus GN=Exoc7 PE=1 SV=1|Exocyst complex component 7 OS=Mus musculus GN=Exoc7 PE=1 SV=2|Isoform 2 of Exocyst complex component 7 OS=Mus musculus GN=Exoc7	TRUE	TRUE	NMDA - control	fdrtool	0.0344539	0.381554	FALSE	trend
FAM81A	increased	Q3UXZ6	Protein FAM81A OS=Mus musculus GN=Fam81a PE=1 SV=2	FALSE	TRUE	NMDA - control	fdrtool	0.0190487	0.353177	FALSE	trend
FUS	increased	G3UXT7|P56959|Q564D0|Q8CFQ9	RNA-binding protein FUS (Fragment) OS=Mus musculus GN=Fus PE=1 SV=1|RNA-binding protein FUS OS=Mus musculus GN=Fus PE=1 SV=1|Fusion, derived from t(12;16) malignant liposarcoma (Human), isoform CRA_a OS=Mus musculus GN=Fus PE=1 SV=1|Fusion, derived from t(1216) malignant liposarcoma (Human) OS=Mus musculus GN=Fus PE=1 SV=1	FALSE	TRUE	NMDA - control	fdrtool	0.000122885	0.0337045	TRUE	hit
FYN	increased	D3YZ57|P39688|P39688-2	Isoform 2 of Tyrosine-protein kinase Fyn OS=Mus musculus GN=Fyn|Tyrosine-protein kinase Fyn OS=Mus musculus GN=Fyn PE=1 SV=4|Tyrosine-protein kinase OS=Mus musculus GN=Fyn PE=1 SV=1	TRUE	TRUE	NMDA - control	fdrtool	0.0102271	0.162544	FALSE	candidate
GAS7	increased	B1ATI9|Q3U432|Q60780|Q60780-2	Growth arrest-specific protein 7 OS=Mus musculus GN=Gas7 PE=1 SV=1|Growth arrest-specific protein 7 OS=Mus musculus GN=Gas7 PE=1 SV=1|Growth arrest-specific protein 7 OS=Mus musculus GN=Gas7 PE=1 SV=1|Isoform 2 of Growth arrest-specific protein 7 OS=Mus musculus GN=Gas7	TRUE	FALSE	NMDA - control	fdrtool	0.0836636	0.599702	FALSE	trend
GRIA2	increased	P23819-4	Isoform 4 of Glutamate receptor 2 OS=Mus musculus GN=Gria2	FALSE	TRUE	NMDA - control	fdrtool	0.0609491	0.556062	FALSE	trend
GRIA3	increased	B0QZW1|Q9Z2W9	Glutamate receptor 3 OS=Mus musculus GN=Gria3 PE=1 SV=1|Glutamate receptor 3 OS=Mus musculus GN=Gria3 PE=1 SV=2	FALSE	TRUE	NMDA - control	fdrtool	0.0672728	0.570056	FALSE	trend
GRIN1	increased	A2AI14|A2AI21	Glutamate receptor ionotropic, NMDA 1 OS=Mus musculus GN=Grin1 PE=1 SV=1|Glutamate receptor ionotropic, NMDA 1 OS=Mus musculus GN=Grin1 PE=1 SV=1	FALSE	TRUE	NMDA - control	fdrtool	0.0692442	0.574021	FALSE	trend
GSK3A	increased	D3Z7E5|Q2NL51	Glycogen synthase kinase-3 alpha OS=Mus musculus GN=Gsk3a PE=1 SV=1|Glycogen synthase kinase-3 alpha OS=Mus musculus GN=Gsk3a PE=1 SV=2	TRUE	FALSE	NMDA - control	fdrtool	0.0110913	0.170516	FALSE	candidate
H1F0	increased	P10922	Histone H1.0 OS=Mus musculus GN=H1f0 PE=2 SV=4	FALSE	TRUE	NMDA - control	fdrtool	0.00894225	0.229121	FALSE	trend
HNRNPA1	increased	P49312|P49312-2|Q5EBP8	Heterogeneous nuclear ribonucleoprotein A1 OS=Mus musculus GN=Hnrnpa1 PE=1 SV=2|Isoform Short of Heterogeneous nuclear ribonucleoprotein A1 OS=Mus musculus GN=Hnrnpa1|Heterogeneous nuclear ribonucleoprotein A1 OS=Mus musculus GN=Hnrnpa1 PE=1 SV=1	TRUE	TRUE	NMDA - control	fdrtool	0.0155566	0.219579	FALSE	trend
HSPA5	increased	P20029	78 kDa glucose-regulated protein OS=Mus musculus GN=Hspa5 PE=1 SV=3	TRUE	TRUE	NMDA - control	fdrtool	0.0508267	0.476478	FALSE	trend
HSPA9	increased	P38647	Stress-70 protein, mitochondrial OS=Mus musculus GN=Hspa9 PE=1 SV=3	TRUE	TRUE	NMDA - control	fdrtool	0.0456839	0.511432	FALSE	trend
HYOU1	increased	Q9JKR6	Hypoxia up-regulated protein 1 OS=Mus musculus GN=Hyou1 PE=1 SV=1	TRUE	TRUE	NMDA - control	fdrtool	0.000685077	0.0228555	FALSE	candidate
ICA1	increased	D3Z118|D3Z119|D3Z376|P97411|P97411-2|S4R217	Islet cell autoantigen 1 OS=Mus musculus GN=Ica1 PE=1 SV=1|Islet cell autoantigen 1 OS=Mus musculus GN=Ica1 PE=1 SV=1|Islet cell autoantigen 1 (Fragment) OS=Mus musculus GN=Ica1 PE=1 SV=1|Islet cell autoantigen 1 OS=Mus musculus GN=Ica1 PE=1 SV=3|Isoform 2 of Islet cell autoantigen 1 OS=Mus musculus GN=Ica1|Islet cell autoantigen 1 OS=Mus musculus GN=Ica1 PE=1 SV=1	TRUE	FALSE	NMDA - control	fdrtool	0.0826912	0.596892	FALSE	trend
IL1RAPL1	increased	B1ASU0|P59823	Interleukin-1 receptor accessory protein-like 1 OS=Mus musculus GN=Il1rapl1 PE=1 SV=1|Interleukin-1 receptor accessory protein-like 1 OS=Mus musculus GN=Il1rapl1 PE=1 SV=1	FALSE	TRUE	NMDA - control	fdrtool	0.0219332	0.379678	FALSE	trend
INA	increased	P46660	Alpha-internexin OS=Mus musculus GN=Ina PE=1 SV=3	TRUE	TRUE	NMDA - control	fdrtool	0.0740191	0.569973	FALSE	trend
IQSEC1	increased	E9PUA3|Q8R0S2|Q8R0S2-2	IQ motif and SEC7 domain-containing protein 1 OS=Mus musculus GN=Iqsec1 PE=1 SV=1|IQ motif and SEC7 domain-containing protein 1 OS=Mus musculus GN=Iqsec1 PE=1 SV=2|Isoform 2 of IQ motif and SEC7 domain-containing protein 1 OS=Mus musculus GN=Iqsec1	TRUE	TRUE	NMDA - control	fdrtool	6.91364e-07	7.03071e-05	TRUE	hit
ITPKA	increased	Q8R071	Inositol-trisphosphate 3-kinase A OS=Mus musculus GN=Itpka PE=1 SV=1	TRUE	TRUE	NMDA - control	fdrtool	6.06182e-14	4.04468e-11	TRUE	hit
KALRN	increased	A0A0A0MQF1|A2CG49|A2CG49-2|A2CG49-7|A2CG49-8|A2CG49-9|F6QYT9	Isoform 2 of Kalirin OS=Mus musculus GN=Kalrn|Isoform 7 of Kalirin OS=Mus musculus GN=Kalrn|Isoform 8 of Kalirin OS=Mus musculus GN=Kalrn|Isoform 9 of Kalirin OS=Mus musculus GN=Kalrn|Kalirin (Fragment) OS=Mus musculus GN=Kalrn PE=1 SV=1|Kalirin OS=Mus musculus GN=Kalrn PE=1 SV=1	TRUE	TRUE	NMDA - control	fdrtool	0.0432	0.436165	FALSE	trend
KCNA1	increased	P16388	Potassium voltage-gated channel subfamily A member 1 OS=Mus musculus GN=Kcna1 PE=1 SV=1	FALSE	TRUE	NMDA - control	fdrtool	0.0387935	0.483889	FALSE	trend
KCNQ2	increased	A0A0G2JFQ2|B7ZBV4|B7ZBV6|B7ZBV7|B7ZBV8|B7ZBV9|B7ZBW1|B7ZBW2|Q9Z351|Q9Z351-12|Q9Z351-13|Q9Z351-2|Q9Z351-3|Q9Z351-4	Potassium voltage-gated channel subfamily KQT member 2 OS=Mus musculus GN=Kcnq2 PE=1 SV=1|Potassium voltage-gated channel subfamily KQT member 2 OS=Mus musculus GN=Kcnq2 PE=1 SV=1|Potassium voltage-gated channel subfamily KQT member 2 OS=Mus musculus GN=Kcnq2 PE=1 SV=1|Potassium voltage-gated channel subfamily KQT member 2 OS=Mus musculus GN=Kcnq2 PE=1 SV=1|Potassium voltage-gated channel subfami…	FALSE	TRUE	NMDA - control	fdrtool	0.0800659	0.593041	FALSE	trend
KIAA0196	increased	Q8C2E7	WASH complex subunit strumpellin OS=Mus musculus GN=Kiaa0196 PE=1 SV=2	TRUE	FALSE	NMDA - control	fdrtool	0.0832172	0.598417	FALSE	trend
KIF2A	increased	E0CZ72|F8VQ42|P28740|P28740-1|P28740-2	Isoform 1 of Kinesin-like protein KIF2A OS=Mus musculus GN=Kif2a|Isoform 2 of Kinesin-like protein KIF2A OS=Mus musculus GN=Kif2a|Kinesin-like protein (Fragment) OS=Mus musculus GN=Kif2a PE=1 SV=1|Kinesin-like protein KIF2A OS=Mus musculus GN=Kif2a PE=1 SV=2|Kinesin-like protein OS=Mus musculus GN=Kif2a PE=1 SV=1	TRUE	TRUE	NMDA - control	fdrtool	3.10717e-09	6.90667e-07	TRUE	hit
KIF5C	increased	P28738	Kinesin heavy chain isoform 5C OS=Mus musculus GN=Kif5c PE=1 SV=3	TRUE	TRUE	NMDA - control	fdrtool	0.0654482	0.539587	FALSE	trend
LGI1	increased	A0A0G2JGB7|A0A0G2JGE8|Q9JIA1	Leucine-rich glioma-inactivated protein 1 OS=Mus musculus GN=Lgi1 PE=1 SV=1|Leucine-rich glioma-inactivated protein 1 OS=Mus musculus GN=Lgi1 PE=1 SV=1|Leucine-rich glioma-inactivated protein 1 OS=Mus musculus GN=Lgi1 PE=1 SV=1	TRUE	FALSE	NMDA - control	fdrtool	0.00659657	0.122188	FALSE	candidate
MACROD1	increased	Q922B1	O-acetyl-ADP-ribose deacetylase MACROD1 OS=Mus musculus GN=Macrod1 PE=1 SV=2	TRUE	FALSE	NMDA - control	fdrtool	0.0725198	0.564951	FALSE	trend
MADD	increased	A0A0R4J1F4|A2AGQ2|A2AGQ3|A2AGQ4|A2AGQ5|A2AGQ6|A2AGQ7|A2AGQ8|A2AGQ9|A2AGR0|A2AGR1|E9QN47|Q80U28|Q80U28-10|Q80U28-11|Q80U28-14|Q80U28-15|Q80U28-2|Q80U28-3|Q80U28-4|Q80U28-5|Q80U28-6|Q80U28-7|Q80U28-8|Q80U28-9	Isoform 10 of MAP kinase-activating death domain protein OS=Mus musculus GN=Madd|Isoform 11 of MAP kinase-activating death domain protein OS=Mus musculus GN=Madd|Isoform 14 of MAP kinase-activating death domain protein OS=Mus musculus GN=Madd|Isoform 15 of MAP kinase-activating death domain protein OS=Mus musculus GN=Madd|Isoform 2 of MAP kinase-activating death domain protein OS=Mus musculus GN=…	TRUE	TRUE	NMDA - control	fdrtool	1.26406e-07	1.68686e-05	TRUE	hit
MAP6	increased	D3Z6W1|Q7TSJ2|Q7TSJ2-2	Isoform 2 of Microtubule-associated protein 6 OS=Mus musculus GN=Map6|Microtubule-associated protein 6 OS=Mus musculus GN=Map6 PE=1 SV=1|Microtubule-associated protein 6 OS=Mus musculus GN=Map6 PE=1 SV=2	TRUE	TRUE	NMDA - control	fdrtool	0.0120886	0.182066	FALSE	candidate
MAPRE2	increased	D3YYK8|E9Q6X0|Q8R001|Q8R001-2	Microtubule-associated protein RP/EB family member 2 (Fragment) OS=Mus musculus GN=Mapre2 PE=1 SV=1|Microtubule-associated protein RP/EB family member 2 OS=Mus musculus GN=Mapre2 PE=1 SV=1|Microtubule-associated protein RP/EB family member 2 OS=Mus musculus GN=Mapre2 PE=1 SV=1|Isoform 2 of Microtubule-associated protein RP/EB family member 2 OS=Mus musculus GN=Mapre2	TRUE	TRUE	NMDA - control	fdrtool	0.000236228	0.0106151	TRUE	hit
MARK1	increased	Q8VHJ5	Serine/threonine-protein kinase MARK1 OS=Mus musculus GN=Mark1 PE=1 SV=2	TRUE	TRUE	NMDA - control	fdrtool	0.000255076	0.011144	TRUE	hit
MPP2	increased	Q9WV34|Q9WV34-2	MAGUK p55 subfamily member 2 OS=Mus musculus GN=Mpp2 PE=1 SV=1|Isoform 2 of MAGUK p55 subfamily member 2 OS=Mus musculus GN=Mpp2	TRUE	TRUE	NMDA - control	fdrtool	0.0711299	0.560189	FALSE	trend
MPST	increased	Q3UW66|Q99J99	Sulfurtransferase OS=Mus musculus GN=Mpst PE=1 SV=1|3-mercaptopyruvate sulfurtransferase OS=Mus musculus GN=Mpst PE=1 SV=3	TRUE	TRUE	NMDA - control	fdrtool	0.0516434	0.531071	FALSE	trend
MRPL1	increased	Q99N96|Q9D3F3	39S ribosomal protein L1, mitochondrial OS=Mus musculus GN=Mrpl1 PE=1 SV=2|39S ribosomal protein L1, mitochondrial OS=Mus musculus GN=Mrpl1 PE=1 SV=1	TRUE	TRUE	NMDA - control	fdrtool	0.0558161	0.499871	FALSE	trend
MYH10	increased	Q3UH59|Q5SV64|Q61879	Myosin-10 OS=Mus musculus GN=Myh10 PE=1 SV=1|Myosin-10 OS=Mus musculus GN=Myh10 PE=1 SV=1|Myosin-10 OS=Mus musculus GN=Myh10 PE=1 SV=2	TRUE	TRUE	NMDA - control	fdrtool	0.0333132	0.373641	FALSE	trend
MYH9	increased	Q8VDD5	Myosin-9 OS=Mus musculus GN=Myh9 PE=1 SV=4	TRUE	TRUE	NMDA - control	fdrtool	0.0314139	0.360008	FALSE	trend
MYL12B	increased	Q3THE2	Myosin regulatory light chain 12B OS=Mus musculus GN=Myl12b PE=1 SV=2	TRUE	TRUE	NMDA - control	fdrtool	0.0187385	0.251242	FALSE	trend
MYO5A	increased	D3YZ62|D3Z4J3	Unconventional myosin-Va OS=Mus musculus GN=Myo5a PE=1 SV=1|Unconventional myosin-Va OS=Mus musculus GN=Myo5a PE=1 SV=1	TRUE	TRUE	NMDA - control	fdrtool	0.000142864	0.00753511	TRUE	hit
NCEH1	increased	Q8BLF1	Neutral cholesterol ester hydrolase 1 OS=Mus musculus GN=Nceh1 PE=1 SV=1	FALSE	TRUE	NMDA - control	fdrtool	0.0603849	0.554709	FALSE	trend
NCKAP1	increased	A2AS98|P28660	Nck-associated protein 1 OS=Mus musculus GN=Nckap1 PE=1 SV=1|Nck-associated protein 1 OS=Mus musculus GN=Nckap1 PE=1 SV=2	TRUE	TRUE	NMDA - control	fdrtool	0.00827837	0.142424	FALSE	candidate
NDUFA10	increased	Q99LC3	NADH dehydrogenase [ubiquinone] 1 alpha subcomplex subunit 10, mitochondrial OS=Mus musculus GN=Ndufa10 PE=1 SV=1	TRUE	TRUE	NMDA - control	fdrtool	0.0243965	0.399675	FALSE	trend
NDUFA5	increased	Q9CPP6	NADH dehydrogenase [ubiquinone] 1 alpha subcomplex subunit 5 OS=Mus musculus GN=Ndufa5 PE=1 SV=3	TRUE	TRUE	NMDA - control	fdrtool	0.0588395	0.550904	FALSE	trend
NDUFA8	increased	Q9DCJ5	NADH dehydrogenase [ubiquinone] 1 alpha subcomplex subunit 8 OS=Mus musculus GN=Ndufa8 PE=1 SV=3	TRUE	TRUE	NMDA - control	fdrtool	0.0289844	0.431721	FALSE	trend
NDUFS2	increased	Q91WD5	NADH dehydrogenase [ubiquinone] iron-sulfur protein 2, mitochondrial OS=Mus musculus GN=Ndufs2 PE=1 SV=1	TRUE	TRUE	NMDA - control	fdrtool	0.0424842	0.499379	FALSE	trend
NDUFS3	increased	Q9DCT2	NADH dehydrogenase [ubiquinone] iron-sulfur protein 3, mitochondrial OS=Mus musculus GN=Ndufs3 PE=1 SV=2	TRUE	TRUE	NMDA - control	fdrtool	0.0123329	0.27427	FALSE	trend
NDUFS5	increased	B1ARW4|Q99LY9	NADH dehydrogenase [ubiquinone] iron-sulfur protein 5 (Fragment) OS=Mus musculus GN=Ndufs5 PE=1 SV=1|NADH dehydrogenase [ubiquinone] iron-sulfur protein 5 OS=Mus musculus GN=Ndufs5 PE=1 SV=3	TRUE	TRUE	NMDA - control	fdrtool	0.0241361	0.397663	FALSE	trend
NEFL	increased	P08551	Neurofilament light polypeptide OS=Mus musculus GN=Nefl PE=1 SV=5	TRUE	TRUE	NMDA - control	fdrtool	0.0189231	0.253091	FALSE	trend
NEFM	increased	A0A0R4J036|P08553	Neurofilament 3, medium OS=Mus musculus GN=Nefm PE=1 SV=1|Neurofilament medium polypeptide OS=Mus musculus GN=Nefm PE=1 SV=4	TRUE	TRUE	NMDA - control	fdrtool	0.00790339	0.138166	FALSE	candidate
NGEF	increased	E9QK62|Q8CHT1|Q8CHT1-2	Ephexin-1 OS=Mus musculus GN=Ngef PE=1 SV=1|Ephexin-1 OS=Mus musculus GN=Ngef PE=1 SV=1|Isoform 2 of Ephexin-1 OS=Mus musculus GN=Ngef	TRUE	TRUE	NMDA - control	fdrtool	0.00131991	0.0383713	FALSE	candidate
NMT2	increased	A2AJH3|O70311|Q3THR4|Q8CFK1	Glycylpeptide N-tetradecanoyltransferase OS=Mus musculus GN=Nmt2 PE=1 SV=1|Glycylpeptide N-tetradecanoyltransferase 2 OS=Mus musculus GN=Nmt2 PE=1 SV=1|Glycylpeptide N-tetradecanoyltransferase OS=Mus musculus GN=Nmt2 PE=1 SV=1|Glycylpeptide N-tetradecanoyltransferase OS=Mus musculus GN=Nmt2 PE=1 SV=1	TRUE	FALSE	NMDA - control	fdrtool	0.000199926	0.00950641	FALSE	candidate
OLFM1	increased	A3KGE4|G3X9Q7|O88998|O88998-3|Q8R357	Noelin OS=Mus musculus GN=Olfm1 PE=1 SV=1|Noelin OS=Mus musculus GN=Olfm1 PE=1 SV=1|Noelin OS=Mus musculus GN=Olfm1 PE=1 SV=1|Isoform 3 of Noelin OS=Mus musculus GN=Olfm1|Noelin OS=Mus musculus GN=Olfm1 PE=1 SV=1	TRUE	TRUE	NMDA - control	fdrtool	0.0828537	0.597364	FALSE	trend
PACS1	increased	Q8K212	Phosphofurin acidic cluster sorting protein 1 OS=Mus musculus GN=Pacs1 PE=1 SV=2	TRUE	TRUE	NMDA - control	fdrtool	0.00179419	0.0480848	FALSE	candidate
PDE2A	increased	Q3TXZ6|Q5PR72|Q922S4	Phosphodiesterase OS=Mus musculus GN=Pde2a PE=1 SV=1|Phosphodiesterase OS=Mus musculus GN=Pde2a PE=1 SV=1|cGMP-dependent 3',5'-cyclic phosphodiesterase OS=Mus musculus GN=Pde2a PE=1 SV=3	TRUE	TRUE	NMDA - control	fdrtool	0.0276957	0.331523	FALSE	trend
PFKL	increased	P12382	ATP-dependent 6-phosphofructokinase, liver type OS=Mus musculus GN=Pfkl PE=1 SV=4	TRUE	TRUE	NMDA - control	fdrtool	0.00193188	0.110732	FALSE	candidate
PHF24	increased	Q80TL4|Q80TL4-2	Isoform 2 of PHD finger protein 24 OS=Mus musculus GN=Phf24|PHD finger protein 24 OS=Mus musculus GN=Phf24 PE=1 SV=2	TRUE	TRUE	NMDA - control	fdrtool	0.0352346	0.386855	FALSE	trend
PICK1	increased	E9QAC6	Galectin OS=Mus musculus GN=Pick1 PE=1 SV=1	TRUE	FALSE	NMDA - control	fdrtool	0.0189954	0.253812	FALSE	trend
PIP5K1C	increased	F8WHW6|O70161|O70161-2|O70161-3	Isoform 2 of Phosphatidylinositol 4-phosphate 5-kinase type-1 gamma OS=Mus musculus GN=Pip5k1c|Isoform 3 of Phosphatidylinositol 4-phosphate 5-kinase type-1 gamma OS=Mus musculus GN=Pip5k1c|Phosphatidylinositol 4-phosphate 5-kinase type-1 gamma OS=Mus musculus GN=Pip5k1c PE=1 SV=1|Phosphatidylinositol 4-phosphate 5-kinase type-1 gamma OS=Mus musculus GN=Pip5k1c PE=1 SV=2	TRUE	TRUE	NMDA - control	fdrtool	0.0242035	0.30236	FALSE	trend
PLCB1	increased	F6X322|Q9Z1B3|Q9Z1B3-2|Q9Z1B3-3	Phosphoinositide phospholipase C OS=Mus musculus GN=Plcb1 PE=1 SV=2|1-phosphatidylinositol 4,5-bisphosphate phosphodiesterase beta-1 OS=Mus musculus GN=Plcb1 PE=1 SV=2|Isoform B of 1-phosphatidylinositol 4,5-bisphosphate phosphodiesterase beta-1 OS=Mus musculus GN=Plcb1|Isoform C of 1-phosphatidylinositol 4,5-bisphosphate phosphodiesterase beta-1 OS=Mus musculus GN=Plcb1	TRUE	TRUE	NMDA - control	fdrtool	0.020729	0.369055	FALSE	trend
PLEC	increased	E9Q3W4|Q9QXS1|Q9QXS1-10|Q9QXS1-11|Q9QXS1-12|Q9QXS1-13|Q9QXS1-14|Q9QXS1-15|Q9QXS1-16|Q9QXS1-2|Q9QXS1-3|Q9QXS1-4|Q9QXS1-5|Q9QXS1-6|Q9QXS1-7|Q9QXS1-8|Q9QXS1-9	Plectin OS=Mus musculus GN=Plec PE=1 SV=1|Plectin OS=Mus musculus GN=Plec PE=1 SV=3|Isoform PLEC-1D of Plectin OS=Mus musculus GN=Plec|Isoform PLEC-1E,2A of Plectin OS=Mus musculus GN=Plec|Isoform PLEC-1E of Plectin OS=Mus musculus GN=Plec|Isoform PLEC-1F of Plectin OS=Mus musculus GN=Plec|Isoform PLEC-1G of Plectin OS=Mus musculus GN=Plec|Isoform PLEC-1H of Plectin OS=Mus musculus GN=Plec|Isofor…	TRUE	TRUE	NMDA - control	fdrtool	7.57659e-07	7.54212e-05	TRUE	hit
POMGNT2	increased	Q8BW41|Q8BW41-2	Protein O-linked-mannose beta-1,4-N-acetylglucosaminyltransferase 2 OS=Mus musculus GN=Pomgnt2 PE=1 SV=1|Isoform 2 of Protein O-linked-mannose beta-1,4-N-acetylglucosaminyltransferase 2 OS=Mus musculus GN=Pomgnt2	FALSE	TRUE	NMDA - control	fdrtool	0.00017731	0.0358348	TRUE	hit
PPP1R9A	increased	H3BJD0|H3BJD6|H3BKQ7|H3BL28|Q7TN74	Neurabin I OS=Mus musculus GN=Ppp1r9a PE=1 SV=1|Protein Ppp1r9a (Fragment) OS=Mus musculus GN=Ppp1r9a PE=1 SV=1|Protein Ppp1r9a OS=Mus musculus GN=Ppp1r9a PE=1 SV=1	TRUE	TRUE	NMDA - control	fdrtool	8.55465e-05	0.0051617	TRUE	hit
PPP1R9B	increased	Q6R891	Neurabin-2 OS=Mus musculus GN=Ppp1r9b PE=1 SV=1	TRUE	TRUE	NMDA - control	fdrtool	0.0349141	0.465424	FALSE	trend
PRKAR1A	increased	Q9DBC7	cAMP-dependent protein kinase type I-alpha regulatory subunit OS=Mus musculus GN=Prkar1a PE=1 SV=3	TRUE	FALSE	NMDA - control	fdrtool	0.0514862	0.479695	FALSE	trend
PRKCA	increased	Q4VA93	Protein kinase C OS=Mus musculus GN=Prkca PE=1 SV=1	TRUE	FALSE	NMDA - control	fdrtool	0.0356643	0.389734	FALSE	trend
PRKCB	increased	P68404|P68404-2	Isoform Beta-II of Protein kinase C beta type OS=Mus musculus GN=Prkcb|Protein kinase C beta type OS=Mus musculus GN=Prkcb PE=1 SV=4	TRUE	TRUE	NMDA - control	fdrtool	0.00270017	0.135199	FALSE	candidate
PRKCB	increased	P68404|P68404-2	Isoform Beta-II of Protein kinase C beta type OS=Mus musculus GN=Prkcb|Protein kinase C beta type OS=Mus musculus GN=Prkcb PE=1 SV=4	TRUE	TRUE	NMDA - control	fdrtool	0.0761311	0.576855	FALSE	trend
PRKCE	increased	P16054	Protein kinase C epsilon type OS=Mus musculus GN=Prkce PE=1 SV=1	TRUE	TRUE	NMDA - control	fdrtool	1.2567e-07	1.67911e-05	TRUE	hit
PRKCG	increased	P63318	Protein kinase C gamma type OS=Mus musculus GN=Prkcg PE=1 SV=1	TRUE	TRUE	NMDA - control	fdrtool	0.00076625	0.0687791	FALSE	candidate
PSD3	increased	E9PUC5|F6Z9E6|Q2PFD7|Q2PFD7-2|Q2PFD7-3|Q2PFD7-5|Q8C0E9	Isoform 2 of PH and SEC7 domain-containing protein 3 OS=Mus musculus GN=Psd3|Isoform 3 of PH and SEC7 domain-containing protein 3 OS=Mus musculus GN=Psd3|Isoform 5 of PH and SEC7 domain-containing protein 3 OS=Mus musculus GN=Psd3|PH and SEC7 domain-containing protein 3 OS=Mus musculus GN=Psd3 PE=1 SV=1|PH and SEC7 domain-containing protein 3 OS=Mus musculus GN=Psd3 PE=1 SV=2	TRUE	TRUE	NMDA - control	fdrtool	0.00043633	0.0166112	TRUE	hit
PSMC2	increased	P46471|Q8BVQ9	26S protease regulatory subunit 7 OS=Mus musculus GN=Psmc2 PE=1 SV=5|26S protease regulatory subunit 7 OS=Mus musculus GN=Psmc2 PE=1 SV=1	TRUE	TRUE	NMDA - control	fdrtool	0.0498413	0.471597	FALSE	trend
PSMC5	increased	P62196|Q8K1K2	26S protease regulatory subunit 8 OS=Mus musculus GN=Psmc5 PE=1 SV=1	TRUE	TRUE	NMDA - control	fdrtool	0.0375516	0.402066	FALSE	trend
RAB14	increased	Q50HX4|Q91V41	RAB14 protein OS=Mus musculus GN=Rab14 PE=1 SV=1|Ras-related protein Rab-14 OS=Mus musculus GN=Rab14 PE=1 SV=3	TRUE	TRUE	NMDA - control	fdrtool	0.039408	0.413719	FALSE	trend
RAB1A	increased	Q0PD67|Q5SW88	Protein Rab1a OS=Mus musculus GN=Rab1a PE=1 SV=1|RAB1, member RAS oncogene family, isoform CRA_a OS=Mus musculus GN=Rab1a PE=1 SV=1	TRUE	TRUE	NMDA - control	fdrtool	0.00437959	0.0902404	FALSE	candidate
RAB1B	increased	Q0PD66|Q9D1G1	RAB1B, member RAS oncogene family, isoform CRA_c OS=Mus musculus GN=Rab1b PE=1 SV=1|Ras-related protein Rab-1B OS=Mus musculus GN=Rab1b PE=1 SV=1	TRUE	TRUE	NMDA - control	fdrtool	0.0793758	0.59195	FALSE	trend
RAB2A	increased	P53994|Q0PD65	Ras-related protein Rab-2A OS=Mus musculus GN=Rab2a PE=1 SV=1|RAB2, member RAS oncogene family OS=Mus musculus GN=Rab2a PE=1 SV=1	TRUE	TRUE	NMDA - control	fdrtool	0.00181939	0.0485587	FALSE	candidate
RAB3A	increased	P63011|Q0PD63	Ras-related protein Rab-3A OS=Mus musculus GN=Rab3a PE=1 SV=1|RAB3A, member RAS oncogene family, isoform CRA_a OS=Mus musculus GN=Rab3a PE=1 SV=1	TRUE	TRUE	NMDA - control	fdrtool	0.000176244	0.00871087	FALSE	candidate
RAB3C	increased	P62823|Q542T7	Ras-related protein Rab-3C OS=Mus musculus GN=Rab3c PE=1 SV=1|RAB3C, member RAS oncogene family OS=Mus musculus GN=Rab3c PE=1 SV=1	TRUE	TRUE	NMDA - control	fdrtool	1.04497e-09	2.78899e-07	TRUE	hit
RAP2A	increased	Q80ZJ1	Ras-related protein Rap-2a OS=Mus musculus GN=Rap2a PE=1 SV=2	FALSE	TRUE	NMDA - control	fdrtool	0.0821941	0.596315	FALSE	trend
RAP2B	increased	P61226|Q6ZWR0	Ras-related protein Rap-2b OS=Mus musculus GN=Rap2b PE=1 SV=1|MCG5466 OS=Mus musculus GN=Rap2b PE=1 SV=1	FALSE	TRUE	NMDA - control	fdrtool	0.00105042	0.0782128	FALSE	candidate
RASAL1	increased	Q9Z268	RasGAP-activating-like protein 1 OS=Mus musculus GN=Rasal1 PE=1 SV=2	TRUE	FALSE	NMDA - control	fdrtool	0.0765977	0.578346	FALSE	trend
RGS7	increased	A0A0A6YW36|O54829|Q45FE1|Q45FE2|Q80XD3	Regulator of G-protein-signaling 7 OS=Mus musculus GN=Rgs7 PE=1 SV=1|Regulator of G-protein signaling 7 isoform A (Fragment) OS=Mus musculus GN=Rgs7 PE=1 SV=1|Regulator of G-protein signaling 7 isoform B (Fragment) OS=Mus musculus GN=Rgs7 PE=1 SV=1|Regulator of G-protein signaling 7 OS=Mus musculus GN=Rgs7 PE=1 SV=2	TRUE	TRUE	NMDA - control	fdrtool	0.00312044	0.069253	FALSE	candidate
RHEB	increased	Q540E6|Q921J2	GTP-binding protein Rheb OS=Mus musculus GN=Rheb PE=1 SV=1|GTP-binding protein Rheb OS=Mus musculus GN=Rheb PE=1 SV=1	TRUE	TRUE	NMDA - control	fdrtool	0.0654764	0.566288	FALSE	trend
ROCK2	increased	F8VPK5|P70336|P70336-2	Rho-associated protein kinase OS=Mus musculus GN=Rock2 PE=1 SV=1|Rho-associated protein kinase 2 OS=Mus musculus GN=Rock2 PE=1 SV=1|Isoform 2 of Rho-associated protein kinase 2 OS=Mus musculus GN=Rock2	TRUE	TRUE	NMDA - control	fdrtool	0.0110752	0.170372	FALSE	candidate
RPH3A	increased	P47708	Rabphilin-3A OS=Mus musculus GN=Rph3a PE=1 SV=2	TRUE	TRUE	NMDA - control	fdrtool	0.00133773	0.0387657	TRUE	hit
RPL30	increased	P62889|Q58DZ3	60S ribosomal protein L30 OS=Mus musculus GN=Rpl30 PE=1 SV=2|60S ribosomal protein L30 OS=Mus musculus GN=Rpl30 PE=1 SV=1	TRUE	TRUE	NMDA - control	fdrtool	0.0487306	0.521888	FALSE	trend
RPS10	increased	P63325|Q5M9K7	40S ribosomal protein S10 OS=Mus musculus GN=Rps10 PE=1 SV=1|40S ribosomal protein S10 OS=Mus musculus GN=Rps10 PE=1 SV=1	FALSE	TRUE	NMDA - control	fdrtool	0.037434	0.477695	FALSE	trend
RPS6KA2	increased	Q9WUT3	Ribosomal protein S6 kinase alpha-2 OS=Mus musculus GN=Rps6ka2 PE=1 SV=1	TRUE	FALSE	NMDA - control	fdrtool	0.00823649	0.141955	FALSE	candidate
RTN1	increased	Q4FJL2|Q7M6W1|Q8K0T0	Reticulon-1 OS=Mus musculus GN=Rtn1 PE=1 SV=1|Reticulon OS=Mus musculus GN=Rtn1 PE=1 SV=1	TRUE	TRUE	NMDA - control	fdrtool	2.24334e-06	0.000199578	TRUE	hit
RTN3	increased	Q9ES97|Q9ES97-2|Q9ES97-3	Isoform 2 of Reticulon-3 OS=Mus musculus GN=Rtn3|Isoform 3 of Reticulon-3 OS=Mus musculus GN=Rtn3|Reticulon-3 OS=Mus musculus GN=Rtn3 PE=1 SV=2	TRUE	TRUE	NMDA - control	fdrtool	0.00194624	0.0509257	FALSE	candidate
SCN1B	increased	P97952	Sodium channel subunit beta-1 OS=Mus musculus GN=Scn1b PE=1 SV=1	FALSE	TRUE	NMDA - control	fdrtool	0.026871	0.417713	FALSE	trend
SCN2A1	increased	A0A0J9YTW6|B1AWN6	Protein Scn2a1 OS=Mus musculus GN=Scn2a1 PE=1 SV=1|Protein Scn2a1 OS=Mus musculus GN=Scn2a1 PE=1 SV=1	FALSE	TRUE	NMDA - control	fdrtool	0.0579501	0.548647	FALSE	trend
SCN3B	increased	H3BJ27|H3BJR6|Q0P666|Q8BHK2	Sodium channel subunit beta-3 (Fragment) OS=Mus musculus GN=Scn3b PE=1 SV=1|Sodium channel subunit beta-3 OS=Mus musculus GN=Scn3b PE=1 SV=1|Sodium channel subunit beta-3 OS=Mus musculus GN=Scn3b PE=1 SV=1|Sodium channel subunit beta-3 OS=Mus musculus GN=Scn3b PE=1 SV=1	FALSE	TRUE	NMDA - control	fdrtool	0.00932712	0.232173	FALSE	trend
SGIP1	increased	F7CPX0|Q8VD37|Q8VD37-2|Q8VD37-3|Q8VD37-4|Q8VD37-6|Q8VD37-8	Isoform 2 of SH3-containing GRB2-like protein 3-interacting protein 1 OS=Mus musculus GN=Sgip1|Isoform 3 of SH3-containing GRB2-like protein 3-interacting protein 1 OS=Mus musculus GN=Sgip1|Isoform 4 of SH3-containing GRB2-like protein 3-interacting protein 1 OS=Mus musculus GN=Sgip1|Isoform 6 of SH3-containing GRB2-like protein 3-interacting protein 1 OS=Mus musculus GN=Sgip1|Isoform 7 of SH3-co…	TRUE	TRUE	NMDA - control	fdrtool	0.0431398	0.435823	FALSE	trend
SIK3	increased	E9PU87|F6S7W6|F6U6U5|F6U8X4|Q6P4S6|Q6P4S6-2	Isoform 2 of Serine/threonine-protein kinase SIK3 OS=Mus musculus GN=Sik3|Serine/threonine-protein kinase SIK3 (Fragment) OS=Mus musculus GN=Sik3 PE=1 SV=1|Serine/threonine-protein kinase SIK3 OS=Mus musculus GN=Sik3 PE=1 SV=1|Serine/threonine-protein kinase SIK3 OS=Mus musculus GN=Sik3 PE=1 SV=3	TRUE	TRUE	NMDA - control	fdrtool	0.0653555	0.539235	FALSE	trend
SLC12A5	increased	Q91V14|Q91V14-2	Isoform 2 of Solute carrier family 12 member 5 OS=Mus musculus GN=Slc12a5|Solute carrier family 12 member 5 OS=Mus musculus GN=Slc12a5 PE=1 SV=2	TRUE	TRUE	NMDA - control	fdrtool	0.0474932	0.45959	FALSE	trend
SLC17A7	increased	Q3TXX4	Vesicular glutamate transporter 1 OS=Mus musculus GN=Slc17a7 PE=1 SV=2	FALSE	TRUE	NMDA - control	fdrtool	0.00435739	0.172785	FALSE	candidate
SLC2A3	increased	P32037|Q3TPL8	Solute carrier family 2, facilitated glucose transporter member 3 OS=Mus musculus GN=Slc2a3 PE=1 SV=1|Solute carrier family 2 (Facilitated glucose transporter), member 3 OS=Mus musculus GN=Slc2a3 PE=1 SV=1	FALSE	TRUE	NMDA - control	fdrtool	0.0533364	0.53608	FALSE	trend
SLC30A3	increased	P97441|Q3TMQ7|S4R169	Zinc transporter 3 OS=Mus musculus GN=Slc30a3 PE=1 SV=1|Zinc transporter 3 OS=Mus musculus GN=Slc30a3 PE=1 SV=1|Zinc transporter 3 OS=Mus musculus GN=Slc30a3 PE=1 SV=1	FALSE	TRUE	NMDA - control	fdrtool	0.0650834	0.565443	FALSE	trend
SLC8A2	increased	Q8K596|Q8K596-2	Sodium/calcium exchanger 2 OS=Mus musculus GN=Slc8a2 PE=1 SV=1|Isoform 2 of Sodium/calcium exchanger 2 OS=Mus musculus GN=Slc8a2	FALSE	TRUE	NMDA - control	fdrtool	0.0421531	0.498063	FALSE	trend
SNPH	increased	Q80U23|Q80U23-2|Q80U23-3	Isoform 2 of Syntaphilin OS=Mus musculus GN=Snph|Isoform 3 of Syntaphilin OS=Mus musculus GN=Snph|Syntaphilin OS=Mus musculus GN=Snph PE=1 SV=3	TRUE	TRUE	NMDA - control	fdrtool	0.0175116	0.238718	FALSE	trend
SPTBN2	increased	Q68FG2	Protein Sptbn2 OS=Mus musculus GN=Sptbn2 PE=1 SV=1	TRUE	TRUE	NMDA - control	fdrtool	0.0252913	0.311714	FALSE	trend
SRCIN1	increased	B1AQX6|B1AQX7|B1AQX9|Q9QWI6|Q9QWI6-2|Q9QWI6-3	Isoform 2 of SRC kinase signaling inhibitor 1 OS=Mus musculus GN=Srcin1|Isoform 3 of SRC kinase signaling inhibitor 1 OS=Mus musculus GN=Srcin1|SRC kinase-signaling inhibitor 1 OS=Mus musculus GN=Srcin1 PE=1 SV=1|SRC kinase signaling inhibitor 1 OS=Mus musculus GN=Srcin1 PE=1 SV=2	TRUE	TRUE	NMDA - control	fdrtool	9.76386e-05	0.00566506	TRUE	hit
STX1A	increased	O35526|Q497P1	Syntaxin-1A OS=Mus musculus GN=Stx1a PE=1 SV=3|Syntaxin 1A (Brain) OS=Mus musculus GN=Stx1a PE=1 SV=1	FALSE	TRUE	NMDA - control	fdrtool	0.0143069	0.300354	FALSE	trend
STX1B	increased	P61264	Syntaxin-1B OS=Mus musculus GN=Stx1b PE=1 SV=1	TRUE	TRUE	NMDA - control	fdrtool	5.57348e-09	1.03247e-06	TRUE	hit
STXBP1	increased	O08599|O08599-2	Syntaxin-binding protein 1 OS=Mus musculus GN=Stxbp1 PE=1 SV=2|Isoform 2 of Syntaxin-binding protein 1 OS=Mus musculus GN=Stxbp1	TRUE	TRUE	NMDA - control	fdrtool	0.000482515	0.0178863	FALSE	candidate
SUB1	increased	P11031	Activated RNA polymerase II transcriptional coactivator p15 OS=Mus musculus GN=Sub1 PE=1 SV=3	FALSE	TRUE	NMDA - control	fdrtool	0.0120864	0.271131	FALSE	trend
SV2B	increased	Q8BG39	Synaptic vesicle glycoprotein 2B OS=Mus musculus GN=Sv2b PE=1 SV=1	FALSE	TRUE	NMDA - control	fdrtool	0.0138142	0.294055	FALSE	trend
SYN1	increased	O88935	Synapsin-1 OS=Mus musculus GN=Syn1 PE=1 SV=2	TRUE	TRUE	NMDA - control	fdrtool	0.0111518	0.171055	FALSE	candidate
SYN2	increased	Q64332|Q64332-2	Isoform IIb of Synapsin-2 OS=Mus musculus GN=Syn2|Synapsin-2 OS=Mus musculus GN=Syn2 PE=1 SV=2	TRUE	TRUE	NMDA - control	fdrtool	0.0356525	0.389656	FALSE	trend
SYNGAP1	increased	A0A0A6YVS6|A0A0J9YVH8|A0A140T8K9|F6SEU4|J3QQ18	Ras/Rap GTPase-activating protein SynGAP (Fragment) OS=Mus musculus GN=Syngap1 PE=1 SV=2|Ras/Rap GTPase-activating protein SynGAP OS=Mus musculus GN=Syngap1 PE=1 SV=1|Ras/Rap GTPase-activating protein SynGAP OS=Mus musculus GN=Syngap1 PE=1 SV=2	TRUE	TRUE	NMDA - control	fdrtool	0.000120181	0.00664173	FALSE	candidate
SYNGR3	increased	Q8R191	Synaptogyrin-3 OS=Mus musculus GN=Syngr3 PE=1 SV=1	TRUE	TRUE	NMDA - control	fdrtool	0.0195657	0.259456	FALSE	trend
SYP	increased	Q62277	Synaptophysin OS=Mus musculus GN=Syp PE=1 SV=2	TRUE	TRUE	NMDA - control	fdrtool	0.00311617	0.0691965	FALSE	candidate
SYT1	increased	H6RXZ1|P46096	Synaptotagmin I OS=Mus musculus GN=Syt1 PE=1 SV=1|Synaptotagmin-1 OS=Mus musculus GN=Syt1 PE=1 SV=1	TRUE	TRUE	NMDA - control	fdrtool	2.71247e-11	9.04933e-09	TRUE	hit
TARS	increased	Q9D0R2	Threonine--tRNA ligase, cytoplasmic OS=Mus musculus GN=Tars PE=1 SV=2	TRUE	FALSE	NMDA - control	fdrtool	0.016452	0.228511	FALSE	trend
TIMM44	increased	O35857	Mitochondrial import inner membrane translocase subunit TIM44 OS=Mus musculus GN=Timm44 PE=1 SV=2	TRUE	TRUE	NMDA - control	fdrtool	0.0404673	0.420168	FALSE	trend
TMEM109	increased	Q3UBX0	Transmembrane protein 109 OS=Mus musculus GN=Tmem109 PE=1 SV=2	FALSE	TRUE	NMDA - control	fdrtool	0.0775593	0.589005	FALSE	trend
TMEM35	increased	Q9D328	Transmembrane protein 35 OS=Mus musculus GN=Tmem35 PE=1 SV=1	FALSE	TRUE	NMDA - control	fdrtool	0.0452256	0.509776	FALSE	trend
TNIK	increased	B2RQ80|B9EKN8|E0CXD6|E0CY98|E0CZD7|E0CZF8|E9PUL9|P83510|P83510-2	Isoform 2 of Traf2 and NCK-interacting protein kinase OS=Mus musculus GN=Tnik|Tnik protein OS=Mus musculus GN=Tnik PE=1 SV=1|Traf2 and NCK-interacting protein kinase OS=Mus musculus GN=Tnik PE=1 SV=1|Traf2 and NCK-interacting protein kinase OS=Mus musculus GN=Tnik PE=1 SV=2|TRAF2 and NCK interacting kinase OS=Mus musculus GN=Tnik PE=1 SV=1	TRUE	TRUE	NMDA - control	fdrtool	0.000287434	0.0119867	TRUE	hit
TOMM70	increased	Q9CZW5	Mitochondrial import receptor subunit TOM70 OS=Mus musculus GN=Tomm70 PE=1 SV=2	TRUE	TRUE	NMDA - control	fdrtool	0.000163776	0.00828941	FALSE	candidate
TPPP	increased	Q3URG1|Q7TQD2	RIKEN cDNA 2900041A09, isoform CRA_a OS=Mus musculus GN=Tppp PE=1 SV=1|Tubulin polymerization-promoting protein OS=Mus musculus GN=Tppp PE=1 SV=1	TRUE	TRUE	NMDA - control	fdrtool	0.00505292	0.100678	FALSE	candidate
TRIM2	increased	E9QKC6|Q3UHH4|Q9ESN6	Tripartite motif-containing protein 2 OS=Mus musculus GN=Trim2 PE=1 SV=1|Tripartite motif-containing protein 2 OS=Mus musculus GN=Trim2 PE=1 SV=1|Tripartite motif-containing protein 2 OS=Mus musculus GN=Trim2 PE=1 SV=1	TRUE	TRUE	NMDA - control	fdrtool	0.000350055	0.014035	FALSE	candidate
TRIO	increased	Q0KL02|Q0KL02-2|Q0KL02-3|Q0KL02-4	Isoform 2 of Triple functional domain protein OS=Mus musculus GN=Trio|Isoform 3 of Triple functional domain protein OS=Mus musculus GN=Trio|Isoform 4 of Triple functional domain protein OS=Mus musculus GN=Trio|Triple functional domain protein OS=Mus musculus GN=Trio PE=1 SV=3	TRUE	TRUE	NMDA - control	fdrtool	0.000843863	0.0268123	FALSE	candidate
TUBA4A	increased	A0A0A0MQA5|P68368	Tubulin alpha-4A chain (Fragment) OS=Mus musculus GN=Tuba4a PE=1 SV=1|Tubulin alpha-4A chain OS=Mus musculus GN=Tuba4a PE=1 SV=1	TRUE	TRUE	NMDA - control	fdrtool	0.00613549	0.199982	FALSE	candidate
TUFM	increased	Q8BFR5	Elongation factor Tu, mitochondrial OS=Mus musculus GN=Tufm PE=1 SV=1	TRUE	TRUE	NMDA - control	fdrtool	0.000153537	0.0350601	TRUE	hit
VSNL1	increased	P62761|Q4W4C9	Visinin-like protein 1 OS=Mus musculus GN=Vsnl1 PE=1 SV=2|Neural visinin-like type 1 protein OS=Mus musculus GN=Vsnl1 PE=1 SV=1	TRUE	TRUE	NMDA - control	fdrtool	0.0647263	0.564668	FALSE	trend
WDR37	increased	H3BJB3|Q8CBE3	WD repeat-containing protein 37 (Fragment) OS=Mus musculus GN=Wdr37 PE=1 SV=7|WD repeat-containing protein 37 OS=Mus musculus GN=Wdr37 PE=1 SV=1	TRUE	TRUE	NMDA - control	fdrtool	0.00155567	0.0433971	FALSE	candidate
2010300C02RIK	decreased	E9Q3M9	Protein 2010300C02Rik OS=Mus musculus GN=2010300C02Rik PE=1 SV=1	TRUE	TRUE	NMDA - control	fdrtool	0.0493358	0.469057	FALSE	trend
AAK1	decreased	Q3UHJ0|Q3UHJ0-2	AP2-associated protein kinase 1 OS=Mus musculus GN=Aak1 PE=1 SV=2|Isoform 2 of AP2-associated protein kinase 1 OS=Mus musculus GN=Aak1	TRUE	TRUE	NMDA - control	fdrtool	0.014549	0.303388	FALSE	trend
ACADM	decreased	P45952	Medium-chain specific acyl-CoA dehydrogenase, mitochondrial OS=Mus musculus GN=Acadm PE=1 SV=1	TRUE	FALSE	NMDA - control	fdrtool	0.0179072	0.242802	FALSE	trend
ACADS	decreased	Q07417	Short-chain specific acyl-CoA dehydrogenase, mitochondrial OS=Mus musculus GN=Acads PE=1 SV=2	TRUE	FALSE	NMDA - control	fdrtool	0.0354736	0.38846	FALSE	trend
ACADVL	decreased	B1AR28|P50544	Very long-chain-specific acyl-CoA dehydrogenase, mitochondrial OS=Mus musculus GN=Acadvl PE=1 SV=1|Very long-chain specific acyl-CoA dehydrogenase, mitochondrial OS=Mus musculus GN=Acadvl PE=1 SV=3	TRUE	TRUE	NMDA - control	fdrtool	0.043396	0.437279	FALSE	trend
ACOT7	decreased	Q91V12-2	Isoform A of Cytosolic acyl coenzyme A thioester hydrolase OS=Mus musculus GN=Acot7	TRUE	FALSE	NMDA - control	fdrtool	0.0765038	0.578047	FALSE	trend
ACOX1	decreased	Q9R0H0|Q9R0H0-2	Peroxisomal acyl-coenzyme A oxidase 1 OS=Mus musculus GN=Acox1 PE=1 SV=5|Isoform 2 of Peroxisomal acyl-coenzyme A oxidase 1 OS=Mus musculus GN=Acox1	TRUE	FALSE	NMDA - control	fdrtool	0.0365676	0.395699	FALSE	trend
ACSBG1	decreased	Q99PU5	Long-chain-fatty-acid--CoA ligase ACSBG1 OS=Mus musculus GN=Acsbg1 PE=1 SV=1	TRUE	TRUE	NMDA - control	fdrtool	0.0220275	0.282866	FALSE	trend
ACSF2	decreased	Q8VCW8	Acyl-CoA synthetase family member 2, mitochondrial OS=Mus musculus GN=Acsf2 PE=1 SV=1	TRUE	FALSE	NMDA - control	fdrtool	0.000786917	0.0254373	FALSE	candidate
ADD1	decreased	F8WGR0|F8WHZ9|Q9QYC0|Q9QYC0-2	Alpha-adducin OS=Mus musculus GN=Add1 PE=1 SV=1|Alpha-adducin OS=Mus musculus GN=Add1 PE=1 SV=2|Isoform 2 of Alpha-adducin OS=Mus musculus GN=Add1	TRUE	TRUE	NMDA - control	fdrtool	0.00643446	0.203819	FALSE	trend
ADD2	decreased	Q9QYB8|Q9QYB8-2	Beta-adducin OS=Mus musculus GN=Add2 PE=1 SV=4|Isoform 2 of Beta-adducin OS=Mus musculus GN=Add2	TRUE	TRUE	NMDA - control	fdrtool	4.90475e-05	0.00336508	FALSE	candidate
AHCYL1	decreased	Q80SW1	Putative adenosylhomocysteinase 2 OS=Mus musculus GN=Ahcyl1 PE=1 SV=1	TRUE	TRUE	NMDA - control	fdrtool	0.00115543	0.0817304	FALSE	candidate
AHCYL2	decreased	F8WGT1|Q68FL4	Adenosylhomocysteinase OS=Mus musculus GN=Ahcyl2 PE=1 SV=1|Putative adenosylhomocysteinase 3 OS=Mus musculus GN=Ahcyl2 PE=1 SV=1	TRUE	TRUE	NMDA - control	fdrtool	0.000618003	0.0635232	FALSE	candidate
AK3	decreased	Q9WTP7	GTP:AMP phosphotransferase AK3, mitochondrial OS=Mus musculus GN=Ak3 PE=1 SV=3	TRUE	TRUE	NMDA - control	fdrtool	0.0660819	0.567575	FALSE	trend
ALDH1A1	decreased	P24549	Retinal dehydrogenase 1 OS=Mus musculus GN=Aldh1a1 PE=1 SV=5	TRUE	FALSE	NMDA - control	fdrtool	0.055919	0.500331	FALSE	trend
ALDH4A1	decreased	Q8CHT0	Delta-1-pyrroline-5-carboxylate dehydrogenase, mitochondrial OS=Mus musculus GN=Aldh4a1 PE=1 SV=3	TRUE	FALSE	NMDA - control	fdrtool	0.0775657	0.581405	FALSE	trend
ALDH6A1	decreased	Q9EQ20	Methylmalonate-semialdehyde dehydrogenase [acylating], mitochondrial OS=Mus musculus GN=Aldh6a1 PE=1 SV=1	TRUE	TRUE	NMDA - control	fdrtool	0.0807113	0.591048	FALSE	trend
ALDOC	decreased	P05063	Fructose-bisphosphate aldolase C OS=Mus musculus GN=Aldoc PE=1 SV=4	TRUE	TRUE	NMDA - control	fdrtool	0.0469474	0.45672	FALSE	trend
AMPH	decreased	A0A0G2JEG8|Q7TQF7	Amphiphysin OS=Mus musculus GN=Amph PE=1 SV=1|Amphiphysin OS=Mus musculus GN=Amph PE=1 SV=1	TRUE	TRUE	NMDA - control	fdrtool	0.00519612	0.186686	FALSE	candidate
ANKFY1	decreased	Q810B6	Rabankyrin-5 OS=Mus musculus GN=Ankfy1 PE=1 SV=2	TRUE	FALSE	NMDA - control	fdrtool	0.0529261	0.486582	FALSE	trend
AP3B2	decreased	Q9JME5	AP-3 complex subunit beta-2 OS=Mus musculus GN=Ap3b2 PE=1 SV=2	TRUE	TRUE	NMDA - control	fdrtool	0.00803136	0.221133	FALSE	trend
ARHGAP32	decreased	Q811P8	Rho GTPase-activating protein 32 OS=Mus musculus GN=Arhgap32 PE=1 SV=2	FALSE	TRUE	NMDA - control	fdrtool	0.0725995	0.580386	FALSE	trend
ARHGEF11	decreased	E9Q0A3|Q68FM7	Protein Arhgef11 (Fragment) OS=Mus musculus GN=Arhgef11 PE=1 SV=7|Protein Arhgef11 OS=Mus musculus GN=Arhgef11 PE=1 SV=1	FALSE	TRUE	NMDA - control	fdrtool	0.0784378	0.590443	FALSE	trend
ARHGEF7	decreased	A0A0R4J0C5|A0A0R4J0X8|D3Z0V2|Q9ES28|Q9ES28-2|Q9ES28-3|Q9ES28-4|Q9ES28-5|Q9ES28-6|Q9ES28-7|Q9ES28-8	Rho guanine nucleotide exchange factor 7 OS=Mus musculus GN=Arhgef7 PE=1 SV=1|Rho guanine nucleotide exchange factor (GEF7), isoform CRA_a OS=Mus musculus GN=Arhgef7 PE=1 SV=1|Rho guanine nucleotide exchange factor 7 OS=Mus musculus GN=Arhgef7 PE=1 SV=1|Rho guanine nucleotide exchange factor 7 OS=Mus musculus GN=Arhgef7 PE=1 SV=2|Isoform A of Rho guanine nucleotide exchange factor 7 OS=Mus muscul…	TRUE	TRUE	NMDA - control	fdrtool	0.00471082	0.178979	FALSE	candidate
ASAH1	decreased	Q78P93|Q9WV54	Acid ceramidase OS=Mus musculus GN=Asah1 PE=1 SV=1|Acid ceramidase OS=Mus musculus GN=Asah1 PE=1 SV=1	TRUE	FALSE	NMDA - control	fdrtool	6.27243e-05	0.00409318	TRUE	hit
ASRGL1	decreased	Q8C0M9	Isoaspartyl peptidase/L-asparaginase OS=Mus musculus GN=Asrgl1 PE=1 SV=1	TRUE	FALSE	NMDA - control	fdrtool	0.0682587	0.550013	FALSE	trend
ATP5E	decreased	P56382|Q545F5	ATP synthase subunit epsilon, mitochondrial OS=Mus musculus GN=Atp5e PE=1 SV=2|ATP synthase subunit epsilon, mitochondrial OS=Mus musculus GN=Atp5e PE=1 SV=1	TRUE	TRUE	NMDA - control	fdrtool	0.0669464	0.569383	FALSE	trend
ATP6V1G2	decreased	B0V2H4|Q54A87|Q9WTT4	ATPase, H+ transporting, lysosomal V1 subunit G2, isoform CRA_a OS=Mus musculus GN=Atp6v1g2 PE=1 SV=1|V-type proton ATPase subunit G 2 OS=Mus musculus GN=Atp6v1g2 PE=1 SV=1	TRUE	TRUE	NMDA - control	fdrtool	0.00041291	0.0531047	FALSE	candidate
ATPIF1	decreased	E9PV44|O35143	ATPase inhibitor, mitochondrial OS=Mus musculus GN=Atpif1 PE=1 SV=1|ATPase inhibitor, mitochondrial OS=Mus musculus GN=Atpif1 PE=1 SV=2	TRUE	TRUE	NMDA - control	fdrtool	0.0222627	0.285025	FALSE	trend
ATXN10	decreased	P28658	Ataxin-10 OS=Mus musculus GN=Atxn10 PE=1 SV=2	TRUE	FALSE	NMDA - control	fdrtool	0.0419875	0.429178	FALSE	trend
BCL2L13	decreased	P59017	Bcl-2-like protein 13 OS=Mus musculus GN=Bcl2l13 PE=1 SV=2	FALSE	TRUE	NMDA - control	fdrtool	0.0516093	0.530968	FALSE	trend
BIN1	decreased	O08539	Myc box-dependent-interacting protein 1 OS=Mus musculus GN=Bin1 PE=1 SV=1	TRUE	TRUE	NMDA - control	fdrtool	0.00352366	0.155781	FALSE	candidate
BRK1	decreased	Q91VR8	Protein BRICK1 OS=Mus musculus GN=Brk1 PE=1 SV=1	FALSE	TRUE	NMDA - control	fdrtool	0.0107015	0.252424	FALSE	trend
CALB2	decreased	Q08331	Calretinin OS=Mus musculus GN=Calb2 PE=1 SV=3	TRUE	FALSE	NMDA - control	fdrtool	0.00479475	0.0967583	FALSE	candidate
CAMSAP2	decreased	A0A0A6YXV8|A0A0A6YY67|H7BX08|Q8C1B1|Q8C1B1-2	Calmodulin-regulated spectrin-associated protein 2 (Fragment) OS=Mus musculus GN=Camsap2 PE=1 SV=1|Calmodulin-regulated spectrin-associated protein 2 OS=Mus musculus GN=Camsap2 PE=1 SV=1|Calmodulin-regulated spectrin-associated protein 2 OS=Mus musculus GN=Camsap2 PE=1 SV=1|Calmodulin-regulated spectrin-associated protein 2 OS=Mus musculus GN=Camsap2 PE=1 SV=3|Isoform 2 of Calmodulin-regulated sp…	FALSE	TRUE	NMDA - control	fdrtool	0.0767625	0.587679	FALSE	trend
CAT	decreased	P24270	Catalase OS=Mus musculus GN=Cat PE=1 SV=4	TRUE	FALSE	NMDA - control	fdrtool	0.0804307	0.590206	FALSE	trend
CBLN1	decreased	Q7TNF5|Q9R171	Cbln1 protein OS=Mus musculus GN=Cbln1 PE=1 SV=2|Cerebellin-1 OS=Mus musculus GN=Cbln1 PE=1 SV=1	TRUE	FALSE	NMDA - control	fdrtool	1.94515e-07	2.35978e-05	TRUE	hit
CBS	decreased	Q91WT9|Q91WT9-2	Cystathionine beta-synthase OS=Mus musculus GN=Cbs PE=1 SV=3|Isoform 2 of Cystathionine beta-synthase OS=Mus musculus GN=Cbs	TRUE	FALSE	NMDA - control	fdrtool	0.02132	0.276291	FALSE	trend
CCT7	decreased	A0A0N4SV00|P80313|Q3TIJ7	Chaperonin subunit 7 (Eta), isoform CRA_a OS=Mus musculus GN=Cct7 PE=1 SV=1|T-complex protein 1 subunit eta OS=Mus musculus GN=Cct7 PE=1 SV=1	TRUE	TRUE	NMDA - control	fdrtool	0.00556419	0.191994	FALSE	candidate
CDC42BPB	decreased	Q7TT50	Serine/threonine-protein kinase MRCK beta OS=Mus musculus GN=Cdc42bpb PE=1 SV=2	FALSE	TRUE	NMDA - control	fdrtool	0.0809229	0.594376	FALSE	trend
CEP170	decreased	H7BX26|Q6A065	Centrosomal protein of 170 kDa OS=Mus musculus GN=Cep170 PE=1 SV=1|Centrosomal protein of 170 kDa OS=Mus musculus GN=Cep170 PE=1 SV=2	FALSE	TRUE	NMDA - control	fdrtool	0.0595053	0.552561	FALSE	trend
CFL1	decreased	P18760	Cofilin-1 OS=Mus musculus GN=Cfl1 PE=1 SV=3	TRUE	TRUE	NMDA - control	fdrtool	0.00721509	0.212889	FALSE	trend
CFL2	decreased	P45591|Q3UHW9	Cofilin-2 OS=Mus musculus GN=Cfl2 PE=1 SV=1|Cofilin-2 OS=Mus musculus GN=Cfl2 PE=1 SV=1	TRUE	FALSE	NMDA - control	fdrtool	0.0139282	0.20257	FALSE	trend
CLASP1	decreased	A0A087WNW8|A0A087WP42|A0A087WQ31|A0A087WQ95|A0A087WQF1|A0A087WRE8|A0A087WRK0|A0A087WS18|E9Q6L0|E9QKH0|E9QNY9|J3QP81|Q80TV8|Q80TV8-2	CLIP-associating protein 1 OS=Mus musculus GN=Clasp1 PE=1 SV=2|CLIP-associating protein 1 OS=Mus musculus GN=Clasp1 PE=1 SV=2|CLIP-associating protein 1 OS=Mus musculus GN=Clasp1 PE=1 SV=1|CLIP-associating protein 1 OS=Mus musculus GN=Clasp1 PE=1 SV=2|CLIP-associating protein 1 OS=Mus musculus GN=Clasp1 PE=1 SV=2|CLIP-associating protein 1 OS=Mus musculus GN=Clasp1 PE=1 SV=1|CLIP-associating prot…	FALSE	TRUE	NMDA - control	fdrtool	0.0107898	0.253676	FALSE	trend
CNBP	decreased	A0A0N4SVS6|P53996|P53996-2|P53996-3|Q3ULK8	Cellular nucleic acid-binding protein OS=Mus musculus GN=Cnbp PE=1 SV=1|Cellular nucleic acid-binding protein OS=Mus musculus GN=Cnbp PE=1 SV=2|Isoform 2 of Cellular nucleic acid-binding protein OS=Mus musculus GN=Cnbp|Isoform 3 of Cellular nucleic acid-binding protein OS=Mus musculus GN=Cnbp|Cellular nucleic acid binding protein, isoform CRA_a OS=Mus musculus GN=Cnbp PE=1 SV=1	FALSE	TRUE	NMDA - control	fdrtool	0.000211704	0.0374376	TRUE	hit
CORO1B	decreased	A2RS22|Q9WUM3	Coronin OS=Mus musculus GN=Coro1b PE=1 SV=1|Coronin-1B OS=Mus musculus GN=Coro1b PE=1 SV=1	FALSE	TRUE	NMDA - control	fdrtool	0.00149967	0.0961061	FALSE	candidate
CORO1C	decreased	Q499X7|Q9WUM4	Coronin OS=Mus musculus GN=Coro1c PE=1 SV=1|Coronin-1C OS=Mus musculus GN=Coro1c PE=1 SV=2	TRUE	TRUE	NMDA - control	fdrtool	0.000858204	0.0714186	FALSE	candidate
CPLX1	decreased	P63040	Complexin-1 OS=Mus musculus GN=Cplx1 PE=1 SV=1	TRUE	TRUE	NMDA - control	fdrtool	0.0044381	0.174246	FALSE	candidate
CPLX1	decreased	P63040	Complexin-1 OS=Mus musculus GN=Cplx1 PE=1 SV=1	TRUE	TRUE	NMDA - control	fdrtool	4.06973e-06	0.000339435	TRUE	hit
CPLX2	decreased	P84086	Complexin-2 OS=Mus musculus GN=Cplx2 PE=1 SV=1	TRUE	TRUE	NMDA - control	fdrtool	0.00741508	0.13241	FALSE	candidate
CRMP1	decreased	P97427|Q6P1J1	Crmp1 protein OS=Mus musculus GN=Crmp1 PE=1 SV=1|Dihydropyrimidinase-related protein 1 OS=Mus musculus GN=Crmp1 PE=1 SV=1	TRUE	TRUE	NMDA - control	fdrtool	0.005394	0.189593	FALSE	candidate
CSRP1	decreased	P97315|Q4FJX4	Cysteine and glycine-rich protein 1 OS=Mus musculus GN=Csrp1 PE=1 SV=3|Csrp1 protein OS=Mus musculus GN=Csrp1 PE=1 SV=1	TRUE	FALSE	NMDA - control	fdrtool	0.0174549	0.238182	FALSE	trend
CTNNA2	decreased	E0CXB9|Q61301|Q61301-2|Q61301-3	Catenin alpha-2 OS=Mus musculus GN=Ctnna2 PE=1 SV=1|Catenin alpha-2 OS=Mus musculus GN=Ctnna2 PE=1 SV=3|Isoform 2 of Catenin alpha-2 OS=Mus musculus GN=Ctnna2|Isoform 3 of Catenin alpha-2 OS=Mus musculus GN=Ctnna2	TRUE	TRUE	NMDA - control	fdrtool	0.0574602	0.507127	FALSE	trend
CTNNB1	decreased	Q02248	Catenin beta-1 OS=Mus musculus GN=Ctnnb1 PE=1 SV=1	TRUE	TRUE	NMDA - control	fdrtool	0.0602111	0.554288	FALSE	trend
CTSD	decreased	P18242|Q3UCD9	Cathepsin D OS=Mus musculus GN=Ctsd PE=1 SV=1|Cathepsin D OS=Mus musculus GN=Ctsd PE=1 SV=1	TRUE	FALSE	NMDA - control	fdrtool	0.0036993	0.0789458	FALSE	candidate
CTTN	decreased	Q60598	Src substrate cortactin OS=Mus musculus GN=Cttn PE=1 SV=2	TRUE	FALSE	NMDA - control	fdrtool	0.0105251	0.165353	FALSE	candidate
DBI	decreased	P31786|Q4VWZ5|Q548W7	Acyl-CoA-binding protein OS=Mus musculus GN=Dbi PE=1 SV=2|Acyl-CoA-binding protein OS=Mus musculus GN=Dbi PE=1 SV=1|Acyl-CoA-binding protein OS=Mus musculus GN=Dbi PE=1 SV=1	TRUE	FALSE	NMDA - control	fdrtool	0.0538842	0.491065	FALSE	trend
DECR1	decreased	Q4FJK0|Q9CQ62	2,4-dienoyl-CoA reductase, mitochondrial OS=Mus musculus GN=Decr1 PE=1 SV=1|2,4-dienoyl-CoA reductase, mitochondrial OS=Mus musculus GN=Decr1 PE=1 SV=1	TRUE	TRUE	NMDA - control	fdrtool	0.0452201	0.447435	FALSE	trend
DLG2	decreased	D3YUZ8|Q91XM9|Q91XM9-2|Q91XM9-3|Q91XM9-4|Q91XM9-6|Q91XM9-7|Q91XM9-8	Disks large homolog 2 OS=Mus musculus GN=Dlg2 PE=1 SV=1|Disks large homolog 2 OS=Mus musculus GN=Dlg2 PE=1 SV=2|Isoform 2 of Disks large homolog 2 OS=Mus musculus GN=Dlg2|Isoform 3 of Disks large homolog 2 OS=Mus musculus GN=Dlg2|Isoform 4 of Disks large homolog 2 OS=Mus musculus GN=Dlg2|Isoform 6 of Disks large homolog 2 OS=Mus musculus GN=Dlg2|Isoform 7 of Disks large homolog 2 OS=Mus musculus …	TRUE	TRUE	NMDA - control	fdrtool	0.00870196	0.227124	FALSE	trend
DMTN	decreased	Q9WV69|Q9WV69-2|Q9WV69-3	Dematin OS=Mus musculus GN=Dmtn PE=1 SV=1|Isoform 2 of Dematin OS=Mus musculus GN=Dmtn|Isoform 3 of Dematin OS=Mus musculus GN=Dmtn	TRUE	TRUE	NMDA - control	fdrtool	0.0048876	0.181887	FALSE	candidate
DNAJB4	decreased	Q9D832	DnaJ homolog subfamily B member 4 OS=Mus musculus GN=Dnajb4 PE=1 SV=1	FALSE	TRUE	NMDA - control	fdrtool	0.0388941	0.484337	FALSE	trend
DNM1	decreased	A0A0J9YUN4|P39053-3|P39053-4|P39053-5|P39053-6	Dynamin-1 OS=Mus musculus GN=Dnm1 PE=1 SV=1|Isoform 3 of Dynamin-1 OS=Mus musculus GN=Dnm1|Isoform 4 of Dynamin-1 OS=Mus musculus GN=Dnm1|Isoform 5 of Dynamin-1 OS=Mus musculus GN=Dnm1|Isoform 6 of Dynamin-1 OS=Mus musculus GN=Dnm1	TRUE	TRUE	NMDA - control	fdrtool	0.031859	0.448995	FALSE	trend
DNM2	decreased	G3X9G4|Q3TCR7	Dynamin-2 OS=Mus musculus GN=Dnm2 PE=1 SV=1|Dynamin-2 OS=Mus musculus GN=Dnm2 PE=1 SV=1	TRUE	TRUE	NMDA - control	fdrtool	0.0318029	0.448675	FALSE	trend
DPYSL2	decreased	O08553	Dihydropyrimidinase-related protein 2 OS=Mus musculus GN=Dpysl2 PE=1 SV=2	TRUE	TRUE	NMDA - control	fdrtool	0.000118533	0.0334666	TRUE	hit
DPYSL3	decreased	Q62188	Dihydropyrimidinase-related protein 3 OS=Mus musculus GN=Dpysl3 PE=1 SV=1	TRUE	TRUE	NMDA - control	fdrtool	0.00256501	0.131288	FALSE	candidate
DPYSL4	decreased	O35098|Q3TMU8	Dihydropyrimidinase-related protein 4 OS=Mus musculus GN=Dpysl4 PE=1 SV=1|Dihydropyrimidinase-like 4 OS=Mus musculus GN=Dpysl4 PE=1 SV=1	TRUE	TRUE	NMDA - control	fdrtool	0.00717922	0.2125	FALSE	trend
DPYSL5	decreased	Q9EQF6	Dihydropyrimidinase-related protein 5 OS=Mus musculus GN=Dpysl5 PE=1 SV=1	TRUE	TRUE	NMDA - control	fdrtool	0.000743339	0.0680556	FALSE	candidate
DSTN	decreased	Q4FK36|Q9R0P5	Destrin OS=Mus musculus GN=Dstn PE=1 SV=1|Destrin OS=Mus musculus GN=Dstn PE=1 SV=3	TRUE	FALSE	NMDA - control	fdrtool	0.0403658	0.419556	FALSE	trend
ECH1	decreased	O35459	Delta(3,5)-Delta(2,4)-dienoyl-CoA isomerase, mitochondrial OS=Mus musculus GN=Ech1 PE=1 SV=1	TRUE	FALSE	NMDA - control	fdrtool	0.0490041	0.467377	FALSE	trend
ECI1	decreased	P42125	Enoyl-CoA delta isomerase 1, mitochondrial OS=Mus musculus GN=Eci1 PE=1 SV=2	TRUE	FALSE	NMDA - control	fdrtool	0.0638676	0.533507	FALSE	trend
EEF1A1	decreased	P10126|Q58E64	Elongation factor 1-alpha 1 OS=Mus musculus GN=Eef1a1 PE=1 SV=3|Elongation factor 1-alpha OS=Mus musculus GN=Eef1a1 PE=1 SV=1	TRUE	TRUE	NMDA - control	fdrtool	0.0125058	0.276439	FALSE	trend
EEF1G	decreased	Q4FZK2|Q9D8N0	Elongation factor 1-gamma OS=Mus musculus GN=Eef1g PE=1 SV=1|Elongation factor 1-gamma OS=Mus musculus GN=Eef1g PE=1 SV=3	TRUE	TRUE	NMDA - control	fdrtool	0.0209369	0.370932	FALSE	trend
EFHD2	decreased	Q8C845|Q9D8Y0	EF-hand domain-containing protein D2 OS=Mus musculus GN=Efhd2 PE=1 SV=1|EF-hand domain-containing protein D2 OS=Mus musculus GN=Efhd2 PE=1 SV=1	TRUE	TRUE	NMDA - control	fdrtool	0.0406339	0.491843	FALSE	trend
EIF2S2	decreased	Q3ULL5|Q99L45	Eif2s2 protein OS=Mus musculus GN=Eif2s2 PE=1 SV=1|Eukaryotic translation initiation factor 2 subunit 2 OS=Mus musculus GN=Eif2s2 PE=1 SV=1	FALSE	TRUE	NMDA - control	fdrtool	0.0725937	0.580375	FALSE	trend
EIF3A	decreased	P23116	Eukaryotic translation initiation factor 3 subunit A OS=Mus musculus GN=Eif3a PE=1 SV=5	FALSE	TRUE	NMDA - control	fdrtool	0.07818	0.590024	FALSE	trend
EIF4B	decreased	Q8BGD9	Eukaryotic translation initiation factor 4B OS=Mus musculus GN=Eif4b PE=1 SV=1	FALSE	TRUE	NMDA - control	fdrtool	0.000663782	0.0653021	FALSE	candidate
EIF4H	decreased	Q9WUK2	Eukaryotic translation initiation factor 4H OS=Mus musculus GN=Eif4h PE=1 SV=3	FALSE	TRUE	NMDA - control	fdrtool	0.0289353	0.431409	FALSE	trend
EML2	decreased	E9QK48	Echinoderm microtubule-associated protein-like 2 OS=Mus musculus GN=Eml2 PE=1 SV=1	FALSE	TRUE	NMDA - control	fdrtool	0.0237207	0.394406	FALSE	trend
EPB41L1	decreased	A2AUK5|A2AUK8	Band 4.1-like protein 1 OS=Mus musculus GN=Epb41l1 PE=1 SV=1	TRUE	TRUE	NMDA - control	fdrtool	0.0150248	0.30923	FALSE	trend
EPB41L3	decreased	Q9WV92|Q9WV92-2|Q9WV92-3|Q9WV92-8	Band 4.1-like protein 3 OS=Mus musculus GN=Epb41l3 PE=1 SV=1|Isoform 2 of Band 4.1-like protein 3 OS=Mus musculus GN=Epb41l3|Isoform 3 of Band 4.1-like protein 3 OS=Mus musculus GN=Epb41l3|Isoform 8 of Band 4.1-like protein 3 OS=Mus musculus GN=Epb41l3	TRUE	TRUE	NMDA - control	fdrtool	0.0431348	0.501926	FALSE	trend
ETFB	decreased	Q9DCW4	Electron transfer flavoprotein subunit beta OS=Mus musculus GN=Etfb PE=1 SV=3	TRUE	TRUE	NMDA - control	fdrtool	0.0058926	0.196696	FALSE	candidate
FABP5	decreased	Q05816|Q497I3	Fatty acid-binding protein, epidermal OS=Mus musculus GN=Fabp5 PE=1 SV=3|Fatty acid binding protein 5, epidermal OS=Mus musculus GN=Fabp5 PE=1 SV=1	TRUE	FALSE	NMDA - control	fdrtool	0.00258135	0.0615766	FALSE	candidate
FABP7	decreased	E9Q0H6|P51880	Fatty acid-binding protein, brain OS=Mus musculus GN=Fabp7 PE=1 SV=1|Fatty acid-binding protein, brain OS=Mus musculus GN=Fabp7 PE=1 SV=2	TRUE	TRUE	NMDA - control	fdrtool	6.91359e-05	0.00441057	TRUE	hit
FABP7	decreased	E9Q0H6|P51880	Fatty acid-binding protein, brain OS=Mus musculus GN=Fabp7 PE=1 SV=1|Fatty acid-binding protein, brain OS=Mus musculus GN=Fabp7 PE=1 SV=2	TRUE	TRUE	NMDA - control	fdrtool	0.018634	0.349055	FALSE	trend
FAM73B	decreased	Q8BK03|Q8BK03-2	Mitoguardin-2 OS=Mus musculus GN=Fam73b PE=1 SV=1|Isoform 2 of Mitoguardin-2 OS=Mus musculus GN=Fam73b	FALSE	TRUE	NMDA - control	fdrtool	0.0321152	0.450444	FALSE	trend
FDXR	decreased	Q61578	NADPH:adrenodoxin oxidoreductase, mitochondrial OS=Mus musculus GN=Fdxr PE=1 SV=1	TRUE	TRUE	NMDA - control	fdrtool	0.0121079	0.271407	FALSE	trend
FERMT2	decreased	Q3TLE2|Q8CIB5	Fermitin family homolog 2 OS=Mus musculus GN=Fermt2 PE=1 SV=1|Fermitin family homolog 2 OS=Mus musculus GN=Fermt2 PE=1 SV=1	TRUE	FALSE	NMDA - control	fdrtool	0.0707543	0.558884	FALSE	trend
GAD1	decreased	P48318|Q548L6	Glutamate decarboxylase 1 OS=Mus musculus GN=Gad1 PE=1 SV=2|Glutamate decarboxylase OS=Mus musculus GN=Gad1 PE=1 SV=1	TRUE	TRUE	NMDA - control	fdrtool	0.0103416	0.163631	FALSE	candidate
GFAP	decreased	P03995	Glial fibrillary acidic protein OS=Mus musculus GN=Gfap PE=1 SV=4	TRUE	TRUE	NMDA - control	fdrtool	0.00151032	0.0424622	FALSE	candidate
GFER	decreased	P56213	FAD-linked sulfhydryl oxidase ALR OS=Mus musculus GN=Gfer PE=1 SV=2	FALSE	TRUE	NMDA - control	fdrtool	0.0491288	0.523188	FALSE	trend
GLO1	decreased	A5GZX3|Q9CPU0	Lactoylglutathione lyase OS=Mus musculus GN=Glo1 PE=1 SV=1|Lactoylglutathione lyase OS=Mus musculus GN=Glo1 PE=1 SV=3	TRUE	FALSE	NMDA - control	fdrtool	0.0822668	0.595653	FALSE	trend
GLUD1	decreased	P26443	Glutamate dehydrogenase 1, mitochondrial OS=Mus musculus GN=Glud1 PE=1 SV=1	TRUE	TRUE	NMDA - control	fdrtool	0.00999804	0.160339	FALSE	candidate
GLUL	decreased	P15105	Glutamine synthetase OS=Mus musculus GN=Glul PE=1 SV=6	TRUE	TRUE	NMDA - control	fdrtool	0.0209321	0.272635	FALSE	trend
GLUL	decreased	P15105	Glutamine synthetase OS=Mus musculus GN=Glul PE=1 SV=6	TRUE	TRUE	NMDA - control	fdrtool	0.0687413	0.573026	FALSE	trend
GPHN	decreased	A0JNY3|Q8BUV3	Gephyrin OS=Mus musculus GN=Gphn PE=1 SV=1|Gephyrin OS=Mus musculus GN=Gphn PE=1 SV=2	TRUE	TRUE	NMDA - control	fdrtool	0.00198464	0.112308	FALSE	candidate
GPRIN1	decreased	Q3UNH4	G protein-regulated inducer of neurite outgrowth 1 OS=Mus musculus GN=Gprin1 PE=1 SV=2	TRUE	TRUE	NMDA - control	fdrtool	0.0038987	0.163889	FALSE	candidate
GSTK1	decreased	Q9DCM2	Glutathione S-transferase kappa 1 OS=Mus musculus GN=Gstk1 PE=1 SV=3	TRUE	FALSE	NMDA - control	fdrtool	0.0808308	0.591405	FALSE	trend
GSTM5	decreased	P48774	Glutathione S-transferase Mu 5 OS=Mus musculus GN=Gstm5 PE=1 SV=1	TRUE	FALSE	NMDA - control	fdrtool	0.0100948	0.161275	FALSE	candidate
HADH	decreased	Q61425	Hydroxyacyl-coenzyme A dehydrogenase, mitochondrial OS=Mus musculus GN=Hadh PE=1 SV=2	TRUE	FALSE	NMDA - control	fdrtool	0.00274794	0.0640659	FALSE	candidate
HADHB	decreased	Q99JY0	Trifunctional enzyme subunit beta, mitochondrial OS=Mus musculus GN=Hadhb PE=1 SV=1	TRUE	TRUE	NMDA - control	fdrtool	0.0532613	0.535862	FALSE	trend
HBA	decreased	P01942|Q91VB8	Hemoglobin subunit alpha OS=Mus musculus GN=Hba PE=1 SV=2|Alpha globin 1 OS=Mus musculus GN=Hba-a1 PE=1 SV=1	TRUE	FALSE	NMDA - control	fdrtool	0.075119	0.573585	FALSE	trend
HDHD2	decreased	Q3UGR5	Haloacid dehalogenase-like hydrolase domain-containing protein 2 OS=Mus musculus GN=Hdhd2 PE=1 SV=2	TRUE	TRUE	NMDA - control	fdrtool	0.0278361	0.424259	FALSE	trend
HMGCS1	decreased	Q8JZK9	Hydroxymethylglutaryl-CoA synthase, cytoplasmic OS=Mus musculus GN=Hmgcs1 PE=1 SV=1	TRUE	FALSE	NMDA - control	fdrtool	0.0449835	0.446138	FALSE	trend
HSD11B1	decreased	P50172|Q3TJI8|Q4JHD9	Corticosteroid 11-beta-dehydrogenase isozyme 1 OS=Mus musculus GN=Hsd11b1 PE=1 SV=3|Corticosteroid 11-beta-dehydrogenase isozyme 1 OS=Mus musculus GN=Hsd11b1 PE=1 SV=1|11B-hydroxysteroid dehydrogenase type 1 OS=Mus musculus GN=Hsd11b1 PE=1 SV=1	FALSE	TRUE	NMDA - control	fdrtool	0.0809974	0.594491	FALSE	trend
HSDL2	decreased	Q2TPA8	Hydroxysteroid dehydrogenase-like protein 2 OS=Mus musculus GN=Hsdl2 PE=1 SV=1	TRUE	FALSE	NMDA - control	fdrtool	0.0212412	0.275552	FALSE	trend
HSP90AB1	decreased	P11499|Q71LX8	Heat shock protein HSP 90-beta OS=Mus musculus GN=Hsp90ab1 PE=1 SV=3|Heat shock protein 84b OS=Mus musculus GN=Hsp90ab1 PE=1 SV=1	TRUE	TRUE	NMDA - control	fdrtool	0.00294575	0.141886	FALSE	candidate
HSPA8	decreased	P63017	Heat shock cognate 71 kDa protein OS=Mus musculus GN=Hspa8 PE=1 SV=1	TRUE	TRUE	NMDA - control	fdrtool	0.0181372	0.344002	FALSE	trend
HUWE1	decreased	A2AFQ0|F6XP90|Q7TMY8|Q7TMY8-2|Q7TMY8-3|Q7TMY8-4	E3 ubiquitin-protein ligase HUWE1 OS=Mus musculus GN=Huwe1 PE=1 SV=1|E3 ubiquitin-protein ligase HUWE1 (Fragment) OS=Mus musculus GN=Huwe1 PE=1 SV=1|E3 ubiquitin-protein ligase HUWE1 OS=Mus musculus GN=Huwe1 PE=1 SV=5|Isoform 2 of E3 ubiquitin-protein ligase HUWE1 OS=Mus musculus GN=Huwe1|Isoform 3 of E3 ubiquitin-protein ligase HUWE1 OS=Mus musculus GN=Huwe1|Isoform 4 of E3 ubiquitin-protein lig…	FALSE	TRUE	NMDA - control	fdrtool	0.0679599	0.571458	FALSE	trend
ICT1	decreased	A2A6T4|Q8R035|Q8R035-2	Immature colon carcinoma transcript 1, isoform CRA_c OS=Mus musculus GN=Ict1 PE=1 SV=1|Isoform 2 of Peptidyl-tRNA hydrolase ICT1, mitochondrial OS=Mus musculus GN=Ict1|Peptidyl-tRNA hydrolase ICT1, mitochondrial OS=Mus musculus GN=Ict1 PE=1 SV=1	TRUE	TRUE	NMDA - control	fdrtool	0.0524033	0.533347	FALSE	trend
IDH2	decreased	P54071	Isocitrate dehydrogenase [NADP], mitochondrial OS=Mus musculus GN=Idh2 PE=1 SV=3	TRUE	TRUE	NMDA - control	fdrtool	0.0737546	0.569096	FALSE	trend
IDI1	decreased	G3XA48|P58044	Isopentenyl-diphosphate Delta-isomerase 1 OS=Mus musculus GN=Idi1 PE=1 SV=1|Isopentenyl-diphosphate Delta-isomerase 1 OS=Mus musculus GN=Idi1 PE=1 SV=1	TRUE	FALSE	NMDA - control	fdrtool	0.0436508	0.43872	FALSE	trend
INPP4A	decreased	A0A0R4J0Q2|D3YUD3|D3YUL8|D3Z230|E9Q9A0|E9QAD0|F6R4N2|F6V2U0|Q3UEQ1|Q9EPW0|Q9EPW0-2	Type I inositol 3,4-bisphosphate 4-phosphatase OS=Mus musculus GN=Inpp4a PE=1 SV=1|Type I inositol 3,4-bisphosphate 4-phosphatase OS=Mus musculus GN=Inpp4a PE=1 SV=2|Type I inositol 3,4-bisphosphate 4-phosphatase OS=Mus musculus GN=Inpp4a PE=1 SV=1|Type I inositol 3,4-bisphosphate 4-phosphatase OS=Mus musculus GN=Inpp4a PE=1 SV=1|Type I inositol 3,4-bisphosphate 4-phosphatase OS=Mus musculus GN=I…	TRUE	TRUE	NMDA - control	fdrtool	0.0505587	0.527738	FALSE	trend
IRGQ	decreased	Q8VIM9	Immunity-related GTPase family Q protein OS=Mus musculus GN=Irgq PE=1 SV=1	TRUE	FALSE	NMDA - control	fdrtool	0.0124096	0.185749	FALSE	candidate
KARS	decreased	Q3TIV6|Q8R2P8|Q99MN1	Lysine--tRNA ligase OS=Mus musculus GN=Kars PE=1 SV=1|Lysine--tRNA ligase OS=Mus musculus GN=Kars PE=1 SV=1|Lysine--tRNA ligase OS=Mus musculus GN=Kars PE=1 SV=1	TRUE	TRUE	NMDA - control	fdrtool	0.0821906	0.59631	FALSE	trend
KLC1	decreased	E9Q7C9|Q5UE59|Q7TNF4|Q8CD76	Kinesin light chain 1 OS=Mus musculus GN=Klc1 PE=1 SV=1|Kinesin light chain 1 OS=Mus musculus GN=Klc1 PE=1 SV=1|Kinesin light chain 1 OS=Mus musculus GN=Klc1 PE=1 SV=1|Kinesin light chain 1 OS=Mus musculus GN=Klc1 PE=1 SV=1	TRUE	TRUE	NMDA - control	fdrtool	0.0162275	0.323343	FALSE	trend
LAMTOR2	decreased	Q9JHS3	Ragulator complex protein LAMTOR2 OS=Mus musculus GN=Lamtor2 PE=1 SV=1	TRUE	TRUE	NMDA - control	fdrtool	0.0109795	0.169514	FALSE	candidate
LAMTOR2	decreased	Q9JHS3	Ragulator complex protein LAMTOR2 OS=Mus musculus GN=Lamtor2 PE=1 SV=1	TRUE	TRUE	NMDA - control	fdrtool	0.0758816	0.586188	FALSE	trend
MAP1A	decreased	A2ARP8|Q9QYR6|Q9QYR6-2	Microtubule-associated protein 1A OS=Mus musculus GN=Map1a PE=1 SV=1|Microtubule-associated protein 1A OS=Mus musculus GN=Map1a PE=1 SV=2|Isoform 2 of Microtubule-associated protein 1A OS=Mus musculus GN=Map1a	TRUE	TRUE	NMDA - control	fdrtool	0.000309606	0.046302	TRUE	hit
MAP1B	decreased	P14873	Microtubule-associated protein 1B OS=Mus musculus GN=Map1b PE=1 SV=2	TRUE	TRUE	NMDA - control	fdrtool	0.00082456	0.0704987	FALSE	candidate
MAP2	decreased	G3UZJ2|P20357	Microtubule-associated protein (Fragment) OS=Mus musculus GN=Map2 PE=1 SV=7|Microtubule-associated protein 2 OS=Mus musculus GN=Map2 PE=1 SV=2	TRUE	TRUE	NMDA - control	fdrtool	3.13651e-08	4.43728e-05	TRUE	hit
MAP4	decreased	A0A0B4J1F2|A0A0B4J1M9|E9PZ43|P27546|P27546-2|P27546-3	Microtubule-associated protein OS=Mus musculus GN=Map4 PE=1 SV=1|Microtubule-associated protein OS=Mus musculus GN=Map4 PE=1 SV=2|Microtubule-associated protein OS=Mus musculus GN=Map4 PE=1 SV=3|Microtubule-associated protein 4 OS=Mus musculus GN=Map4 PE=1 SV=3|Isoform 2 of Microtubule-associated protein 4 OS=Mus musculus GN=Map4|Isoform 3 of Microtubule-associated protein 4 OS=Mus musculus GN=Ma…	FALSE	TRUE	NMDA - control	fdrtool	0.0255882	0.408599	FALSE	trend
MAPK8IP3	decreased	E9Q6B6|E9Q6E0|J3QNR6|K3W4S4|Q9ESN9|Q9ESN9-2|Q9ESN9-3|Q9ESN9-4|Q9ESN9-5|Q9ESN9-6	C-Jun-amino-terminal kinase-interacting protein 3 OS=Mus musculus GN=Mapk8ip3 PE=1 SV=1|C-Jun-amino-terminal kinase-interacting protein 3 OS=Mus musculus GN=Mapk8ip3 PE=1 SV=1|C-Jun-amino-terminal kinase-interacting protein 3 OS=Mus musculus GN=Mapk8ip3 PE=1 SV=1|C-Jun-amino-terminal kinase-interacting protein 3 OS=Mus musculus GN=Mapk8ip3 PE=1 SV=1|C-Jun-amino-terminal kinase-interacting protein…	FALSE	TRUE	NMDA - control	fdrtool	0.06966	0.574835	FALSE	trend
MAPRE2	decreased	D3YYK8|E9Q6X0|Q8R001|Q8R001-2	Microtubule-associated protein RP/EB family member 2 (Fragment) OS=Mus musculus GN=Mapre2 PE=1 SV=1|Microtubule-associated protein RP/EB family member 2 OS=Mus musculus GN=Mapre2 PE=1 SV=1|Microtubule-associated protein RP/EB family member 2 OS=Mus musculus GN=Mapre2 PE=1 SV=1|Isoform 2 of Microtubule-associated protein RP/EB family member 2 OS=Mus musculus GN=Mapre2	TRUE	TRUE	NMDA - control	fdrtool	0.00918196	0.231043	FALSE	trend
MAPT	decreased	A0A0A0MQC7|A2A5Y6|P10637|P10637-2|P10637-4|P10637-5|P10637-6	Isoform Tau-A of Microtubule-associated protein tau OS=Mus musculus GN=Mapt|Isoform Tau-C of Microtubule-associated protein tau OS=Mus musculus GN=Mapt|Isoform Tau-D of Microtubule-associated protein tau OS=Mus musculus GN=Mapt|Isoform Tau-E of Microtubule-associated protein tau OS=Mus musculus GN=Mapt|Microtubule-associated protein OS=Mus musculus GN=Mapt PE=1 SV=1|Microtubule-associated protein…	TRUE	TRUE	NMDA - control	fdrtool	0.0344871	0.463235	FALSE	trend
MARCKS	decreased	P26645	Myristoylated alanine-rich C-kinase substrate OS=Mus musculus GN=Marcks PE=1 SV=2	FALSE	TRUE	NMDA - control	fdrtool	0.0162009	0.323041	FALSE	trend
MARCKSL1	decreased	P28667	MARCKS-related protein OS=Mus musculus GN=Marcksl1 PE=1 SV=2	FALSE	TRUE	NMDA - control	fdrtool	0.000115051	0.0332659	TRUE	hit
MCCC2	decreased	B2RUK5|Q3ULD5	Methylcrotonoyl-CoA carboxylase beta chain, mitochondrial OS=Mus musculus GN=Mccc2 PE=1 SV=1|Methylcrotonoyl-CoA carboxylase beta chain, mitochondrial OS=Mus musculus GN=Mccc2 PE=1 SV=1	TRUE	TRUE	NMDA - control	fdrtool	0.0472319	0.51686	FALSE	trend
MRPL12	decreased	Q9DB15	39S ribosomal protein L12, mitochondrial OS=Mus musculus GN=Mrpl12 PE=1 SV=2	FALSE	TRUE	NMDA - control	fdrtool	0.0010113	0.0769485	FALSE	candidate
MRPL45	decreased	Q9D0Q7	39S ribosomal protein L45, mitochondrial OS=Mus musculus GN=Mrpl45 PE=1 SV=1	TRUE	TRUE	NMDA - control	fdrtool	0.0305335	0.441266	FALSE	trend
MTFR1L	decreased	D3YW54|D3Z0X8|D6RCX5|Q9CWE0	Mitochondrial fission regulator 1-like (Fragment) OS=Mus musculus GN=Mtfr1l PE=1 SV=1|Mitochondrial fission regulator 1-like OS=Mus musculus GN=Mtfr1l PE=1 SV=1	TRUE	TRUE	NMDA - control	fdrtool	0.0149637	0.213504	FALSE	trend
MUT	decreased	P16332	Methylmalonyl-CoA mutase, mitochondrial OS=Mus musculus GN=Mut PE=1 SV=2	TRUE	TRUE	NMDA - control	fdrtool	0.0692578	0.574047	FALSE	trend
NAP1L4	decreased	A2RSB1|B7ZNL2|Q78ZA7	Nucleosome assembly protein 1-like 4 OS=Mus musculus GN=Nap1l4 PE=1 SV=1|Nap1l4 protein OS=Mus musculus GN=Nap1l4 PE=1 SV=1|Nucleosome assembly protein 1-like 4 OS=Mus musculus GN=Nap1l4 PE=1 SV=1	TRUE	TRUE	NMDA - control	fdrtool	0.0639924	0.563055	FALSE	trend
NARS	decreased	Q8BP47	Asparagine--tRNA ligase, cytoplasmic OS=Mus musculus GN=Nars PE=1 SV=2	TRUE	TRUE	NMDA - control	fdrtool	0.034333	0.462438	FALSE	trend
NDUFA8	decreased	Q9DCJ5	NADH dehydrogenase [ubiquinone] 1 alpha subcomplex subunit 8 OS=Mus musculus GN=Ndufa8 PE=1 SV=3	TRUE	TRUE	NMDA - control	fdrtool	0.0792019	0.586477	FALSE	trend
NEBL	decreased	Q9DC07	LIM zinc-binding domain-containing Nebulette OS=Mus musculus GN=Nebl PE=1 SV=1	TRUE	FALSE	NMDA - control	fdrtool	0.00712673	0.128894	FALSE	candidate
NF1	decreased	Q04690|Q04690-2|Q04690-3|Q04690-4	Isoform 1 of Neurofibromin OS=Mus musculus GN=Nf1|Isoform 3 of Neurofibromin OS=Mus musculus GN=Nf1|Isoform 4 of Neurofibromin OS=Mus musculus GN=Nf1|Neurofibromin OS=Mus musculus GN=Nf1 PE=1 SV=1	TRUE	TRUE	NMDA - control	fdrtool	0.0358976	0.470342	FALSE	trend
NFS1	decreased	Q9Z1J3|Q9Z1J3-2	Cysteine desulfurase, mitochondrial OS=Mus musculus GN=Nfs1 PE=1 SV=3|Isoform Cytoplasmic of Cysteine desulfurase, mitochondrial OS=Mus musculus GN=Nfs1	TRUE	TRUE	NMDA - control	fdrtool	0.0227636	0.386667	FALSE	trend
NLGN3	decreased	A2AGI2|Q8BYM5	Neuroligin-3 OS=Mus musculus GN=Nlgn3 PE=1 SV=1|Neuroligin-3 OS=Mus musculus GN=Nlgn3 PE=1 SV=2	FALSE	TRUE	NMDA - control	fdrtool	0.0207739	0.369461	FALSE	trend
NPC2	decreased	Q9Z0J0	Epididymal secretory protein E1 OS=Mus musculus GN=Npc2 PE=1 SV=1	TRUE	FALSE	NMDA - control	fdrtool	0.0370308	0.398713	FALSE	trend
NRGN	decreased	P60761	Neurogranin OS=Mus musculus GN=Nrgn PE=1 SV=1	TRUE	TRUE	NMDA - control	fdrtool	0.0069698	0.210176	FALSE	trend
OLA1	decreased	Q9CZ30	Obg-like ATPase 1 OS=Mus musculus GN=Ola1 PE=1 SV=1	TRUE	TRUE	NMDA - control	fdrtool	0.0504354	0.527353	FALSE	trend
OXCT1	decreased	Q9D0K2	Succinyl-CoA:3-ketoacid coenzyme A transferase 1, mitochondrial OS=Mus musculus GN=Oxct1 PE=1 SV=1	TRUE	TRUE	NMDA - control	fdrtool	0.0766224	0.587444	FALSE	trend
PABPC1	decreased	P29341	Polyadenylate-binding protein 1 OS=Mus musculus GN=Pabpc1 PE=1 SV=2	TRUE	TRUE	NMDA - control	fdrtool	0.00331088	0.150939	FALSE	candidate
PACS1	decreased	Q8K212	Phosphofurin acidic cluster sorting protein 1 OS=Mus musculus GN=Pacs1 PE=1 SV=2	TRUE	TRUE	NMDA - control	fdrtool	0.0803976	0.59356	FALSE	trend
PAK1	decreased	G5E884	Serine/threonine-protein kinase PAK 1 OS=Mus musculus GN=Pak1 PE=1 SV=1	TRUE	TRUE	NMDA - control	fdrtool	0.0736508	0.582288	FALSE	trend
PCCB	decreased	Q99MN9	Propionyl-CoA carboxylase beta chain, mitochondrial OS=Mus musculus GN=Pccb PE=1 SV=2	TRUE	TRUE	NMDA - control	fdrtool	0.0724858	0.580177	FALSE	trend
PCSK1N	decreased	Q9QXV0	ProSAAS OS=Mus musculus GN=Pcsk1n PE=1 SV=2	FALSE	TRUE	NMDA - control	fdrtool	0.0015715	0.0987715	FALSE	candidate
PEA15	decreased	Q62048	Astrocytic phosphoprotein PEA-15 OS=Mus musculus GN=Pea15 PE=1 SV=1	TRUE	FALSE	NMDA - control	fdrtool	0.0670815	0.545704	FALSE	trend
PITPNM1	decreased	O35954	Membrane-associated phosphatidylinositol transfer protein 1 OS=Mus musculus GN=Pitpnm1 PE=1 SV=1	TRUE	TRUE	NMDA - control	fdrtool	0.0650132	0.565291	FALSE	trend
PKM	decreased	P52480|P52480-2	Pyruvate kinase PKM OS=Mus musculus GN=Pkm PE=1 SV=4|Isoform M1 of Pyruvate kinase PKM OS=Mus musculus GN=Pkm	TRUE	TRUE	NMDA - control	fdrtool	0.00748065	0.215698	FALSE	trend
PLCB1	decreased	F6X322|Q9Z1B3|Q9Z1B3-2|Q9Z1B3-3	Phosphoinositide phospholipase C OS=Mus musculus GN=Plcb1 PE=1 SV=2|1-phosphatidylinositol 4,5-bisphosphate phosphodiesterase beta-1 OS=Mus musculus GN=Plcb1 PE=1 SV=2|Isoform B of 1-phosphatidylinositol 4,5-bisphosphate phosphodiesterase beta-1 OS=Mus musculus GN=Plcb1|Isoform C of 1-phosphatidylinositol 4,5-bisphosphate phosphodiesterase beta-1 OS=Mus musculus GN=Plcb1	TRUE	TRUE	NMDA - control	fdrtool	0.0418968	0.428648	FALSE	trend
PLEC	decreased	E9Q3W4|Q9QXS1|Q9QXS1-10|Q9QXS1-11|Q9QXS1-12|Q9QXS1-13|Q9QXS1-14|Q9QXS1-15|Q9QXS1-16|Q9QXS1-2|Q9QXS1-3|Q9QXS1-4|Q9QXS1-5|Q9QXS1-6|Q9QXS1-7|Q9QXS1-8|Q9QXS1-9	Plectin OS=Mus musculus GN=Plec PE=1 SV=1|Plectin OS=Mus musculus GN=Plec PE=1 SV=3|Isoform PLEC-1D of Plectin OS=Mus musculus GN=Plec|Isoform PLEC-1E,2A of Plectin OS=Mus musculus GN=Plec|Isoform PLEC-1E of Plectin OS=Mus musculus GN=Plec|Isoform PLEC-1F of Plectin OS=Mus musculus GN=Plec|Isoform PLEC-1G of Plectin OS=Mus musculus GN=Plec|Isoform PLEC-1H of Plectin OS=Mus musculus GN=Plec|Isofor…	TRUE	TRUE	NMDA - control	fdrtool	0.0305609	0.441431	FALSE	trend
PPP1R9B	decreased	Q6R891	Neurabin-2 OS=Mus musculus GN=Ppp1r9b PE=1 SV=1	TRUE	TRUE	NMDA - control	fdrtool	0.0139444	0.202744	FALSE	trend
PPP2R5D	decreased	Q91V89	Protein Ppp2r5d OS=Mus musculus GN=Ppp2r5d PE=1 SV=1	FALSE	TRUE	NMDA - control	fdrtool	0.0561321	0.543873	FALSE	trend
PPT1	decreased	O88531|Q3U6J9	Palmitoyl-protein thioesterase 1 OS=Mus musculus GN=Ppt1 PE=1 SV=2|Palmitoyl-protein thioesterase 1 OS=Mus musculus GN=Ppt1 PE=1 SV=1	TRUE	TRUE	NMDA - control	fdrtool	0.0025373	0.060899	FALSE	candidate
PRDX6	decreased	Q6GT24	Peroxiredoxin 6 OS=Mus musculus GN=Prdx6 PE=1 SV=1	TRUE	FALSE	NMDA - control	fdrtool	0.0599223	0.51761	FALSE	trend
PRKAR2A	decreased	A0A0A6YX73|P12367|Q8K1M3	cAMP-dependent protein kinase type II-alpha regulatory subunit OS=Mus musculus GN=Prkar2a PE=1 SV=1|cAMP-dependent protein kinase type II-alpha regulatory subunit OS=Mus musculus GN=Prkar2a PE=1 SV=2|Protein kinase, cAMP dependent regulatory, type II alpha OS=Mus musculus GN=Prkar2a PE=1 SV=1	TRUE	TRUE	NMDA - control	fdrtool	0.0370756	0.476014	FALSE	trend
PRODH	decreased	Q9WU79	Proline dehydrogenase 1, mitochondrial OS=Mus musculus GN=Prodh PE=1 SV=2	TRUE	TRUE	NMDA - control	fdrtool	0.00277884	0.0645153	FALSE	candidate
PSAT1	decreased	Q543K5|Q99K85	Phosphoserine aminotransferase OS=Mus musculus GN=Psat1 PE=1 SV=1|Phosphoserine aminotransferase OS=Mus musculus GN=Psat1 PE=1 SV=1	TRUE	FALSE	NMDA - control	fdrtool	0.0314488	0.360264	FALSE	trend
PSMA5	decreased	Q3UPK6|Q9Z2U1	Proteasome subunit alpha type OS=Mus musculus GN=Psma5 PE=1 SV=1|Proteasome subunit alpha type-5 OS=Mus musculus GN=Psma5 PE=1 SV=1	TRUE	FALSE	NMDA - control	fdrtool	0.0757096	0.575499	FALSE	trend
PSMD3	decreased	P14685	26S proteasome non-ATPase regulatory subunit 3 OS=Mus musculus GN=Psmd3 PE=1 SV=3	TRUE	TRUE	NMDA - control	fdrtool	0.0670817	0.569663	FALSE	trend
PVALB	decreased	P32848|Q545M7	Parvalbumin alpha OS=Mus musculus GN=Pvalb PE=1 SV=3|Parvalbumin alpha OS=Mus musculus GN=Pvalb PE=1 SV=1	TRUE	FALSE	NMDA - control	fdrtool	1.54989e-05	0.00121664	TRUE	hit
PYGB	decreased	Q8CI94	Glycogen phosphorylase, brain form OS=Mus musculus GN=Pygb PE=1 SV=3	TRUE	FALSE	NMDA - control	fdrtool	0.0691053	0.553062	FALSE	trend
Q3UNZ8	decreased	Q3UNZ8	Quinone oxidoreductase-like protein 2 OS=Mus musculus PE=1 SV=1	TRUE	FALSE	NMDA - control	fdrtool	0.0481574	0.463041	FALSE	trend
Q8C3W1	decreased	Q8C3W1	Uncharacterized protein C1orf198 homolog OS=Mus musculus PE=1 SV=1	TRUE	FALSE	NMDA - control	fdrtool	0.0377989	0.403645	FALSE	trend
RALGAPA1	decreased	Q6GYP7|Q6GYP7-2	Ral GTPase-activating protein subunit alpha-1 OS=Mus musculus GN=Ralgapa1 PE=1 SV=1|Isoform 2 of Ral GTPase-activating protein subunit alpha-1 OS=Mus musculus GN=Ralgapa1	FALSE	TRUE	NMDA - control	fdrtool	0.000127413	0.0339381	TRUE	hit
RAP1GAP	decreased	A2ALS4|A2ALS5|A2ALS5-2|A2ALS5-3|A2ALS5-4	Isoform 2 of Rap1 GTPase-activating protein 1 OS=Mus musculus GN=Rap1gap|Isoform 3 of Rap1 GTPase-activating protein 1 OS=Mus musculus GN=Rap1gap|Isoform 4 of Rap1 GTPase-activating protein 1 OS=Mus musculus GN=Rap1gap|Rap1 GTPase-activating protein 1 OS=Mus musculus GN=Rap1gap PE=1 SV=1|Rap1 GTPase-activating protein 1 OS=Mus musculus GN=Rap1gap PE=1 SV=2	TRUE	TRUE	NMDA - control	fdrtool	0.00195844	0.11153	FALSE	candidate
REEP5	decreased	G3X8R0	Receptor expression-enhancing protein OS=Mus musculus GN=Reep5 PE=1 SV=1	FALSE	TRUE	NMDA - control	fdrtool	0.0419187	0.497123	FALSE	trend
ROCK2	decreased	F8VPK5|P70336|P70336-2	Rho-associated protein kinase OS=Mus musculus GN=Rock2 PE=1 SV=1|Rho-associated protein kinase 2 OS=Mus musculus GN=Rock2 PE=1 SV=1|Isoform 2 of Rho-associated protein kinase 2 OS=Mus musculus GN=Rock2	TRUE	TRUE	NMDA - control	fdrtool	0.00923611	0.231467	FALSE	trend
RTCB	decreased	Q99LF4	tRNA-splicing ligase RtcB homolog OS=Mus musculus GN=Rtcb PE=1 SV=1	TRUE	TRUE	NMDA - control	fdrtool	0.0812339	0.594855	FALSE	trend
RTN3	decreased	Q9ES97|Q9ES97-2|Q9ES97-3	Isoform 2 of Reticulon-3 OS=Mus musculus GN=Rtn3|Isoform 3 of Reticulon-3 OS=Mus musculus GN=Rtn3|Reticulon-3 OS=Mus musculus GN=Rtn3 PE=1 SV=2	TRUE	TRUE	NMDA - control	fdrtool	0.0390054	0.48483	FALSE	trend
RTN4	decreased	Q99P72|Q99P72-1|Q99P72-3	Isoform 2 of Reticulon-4 OS=Mus musculus GN=Rtn4|Isoform 3 of Reticulon-4 OS=Mus musculus GN=Rtn4|Reticulon-4 OS=Mus musculus GN=Rtn4 PE=1 SV=2	TRUE	TRUE	NMDA - control	fdrtool	0.05919	0.551779	FALSE	trend
SARDH	decreased	Q3TWI2|Q99LB7	Sarcosine dehydrogenase OS=Mus musculus GN=Sardh PE=1 SV=1|Sarcosine dehydrogenase, mitochondrial OS=Mus musculus GN=Sardh PE=1 SV=1	TRUE	FALSE	NMDA - control	fdrtool	0.0421542	0.430148	FALSE	trend
SCP2	decreased	P32020|P32020-2	Non-specific lipid-transfer protein OS=Mus musculus GN=Scp2 PE=1 SV=3|Isoform SCP2 of Non-specific lipid-transfer protein OS=Mus musculus GN=Scp2	TRUE	FALSE	NMDA - control	fdrtool	0.0282579	0.335992	FALSE	trend
SCRN1	decreased	Q9CZC8	Secernin-1 OS=Mus musculus GN=Scrn1 PE=1 SV=1	TRUE	FALSE	NMDA - control	fdrtool	0.0608107	0.521283	FALSE	trend
SEPT3	decreased	Q9Z1S5|Q9Z1S5-2	Neuronal-specific septin-3 OS=Mus musculus GN=Sept3 PE=1 SV=2|Isoform 2 of Neuronal-specific septin-3 OS=Mus musculus GN=Sept3	TRUE	TRUE	NMDA - control	fdrtool	0.0501543	0.52647	FALSE	trend
SH3GL2	decreased	A2ALV3|Q62420	Endophilin-A1 OS=Mus musculus GN=Sh3gl2 PE=1 SV=1|Endophilin-A1 OS=Mus musculus GN=Sh3gl2 PE=1 SV=2	TRUE	TRUE	NMDA - control	fdrtool	0.0681878	0.571918	FALSE	trend
SLC14A1	decreased	Q8VHL0|Q8VHL0-2	Urea transporter 1 OS=Mus musculus GN=Slc14a1 PE=1 SV=2|Isoform 2 of Urea transporter 1 OS=Mus musculus GN=Slc14a1	FALSE	TRUE	NMDA - control	fdrtool	0.0688737	0.573289	FALSE	trend
SLC25A18	decreased	Q9DB41|Q9DB41-2	Mitochondrial glutamate carrier 2 OS=Mus musculus GN=Slc25a18 PE=1 SV=4|Isoform 2 of Mitochondrial glutamate carrier 2 OS=Mus musculus GN=Slc25a18	FALSE	TRUE	NMDA - control	fdrtool	0.0746586	0.584072	FALSE	trend
SLC35A4	decreased	A0A087WQH8	Probable UDP-sugar transporter protein SLC35A4 OS=Mus musculus GN=Slc35a4 PE=1 SV=1	FALSE	TRUE	NMDA - control	fdrtool	0.0083412	0.223981	FALSE	trend
SLC39A12	decreased	Q5FWH7|Q5FWH7-2	Zinc transporter ZIP12 OS=Mus musculus GN=Slc39a12 PE=1 SV=1|Isoform 2 of Zinc transporter ZIP12 OS=Mus musculus GN=Slc39a12	FALSE	TRUE	NMDA - control	fdrtool	0.0159676	0.32037	FALSE	trend
SNCB	decreased	Q91ZZ3	Beta-synuclein OS=Mus musculus GN=Sncb PE=1 SV=1	TRUE	TRUE	NMDA - control	fdrtool	0.0531945	0.487846	FALSE	trend
SNCB	decreased	Q91ZZ3	Beta-synuclein OS=Mus musculus GN=Sncb PE=1 SV=1	TRUE	TRUE	NMDA - control	fdrtool	0.0608663	0.555865	FALSE	trend
SPECC1	decreased	A0A0J9YTU3|A0A0J9YUF8|A0A0J9YUR2|A0A0J9YV86|Q5SXY1|Q5SXY1-2|Q5SXY1-3	Cytospin-B OS=Mus musculus GN=Specc1 PE=1 SV=1|Cytospin-B OS=Mus musculus GN=Specc1 PE=1 SV=1|Cytospin-B OS=Mus musculus GN=Specc1 PE=1 SV=1|Cytospin-B OS=Mus musculus GN=Specc1 PE=1 SV=1|Cytospin-B OS=Mus musculus GN=Specc1 PE=1 SV=2|Isoform 2 of Cytospin-B OS=Mus musculus GN=Specc1|Isoform 4 of Cytospin-B OS=Mus musculus GN=Specc1	FALSE	TRUE	NMDA - control	fdrtool	0.0753174	0.585218	FALSE	trend
SPTBN1	decreased	Q62261	Spectrin beta chain, non-erythrocytic 1 OS=Mus musculus GN=Sptbn1 PE=1 SV=2	TRUE	TRUE	NMDA - control	fdrtool	0.0269317	0.418133	FALSE	trend
SPTBN2	decreased	Q68FG2	Protein Sptbn2 OS=Mus musculus GN=Sptbn2 PE=1 SV=1	TRUE	TRUE	NMDA - control	fdrtool	0.0029615	0.142298	FALSE	candidate
STMN1	decreased	P54227|Q545B6	Stathmin OS=Mus musculus GN=Stmn1 PE=1 SV=2|MCG12955, isoform CRA_a OS=Mus musculus GN=Stmn1 PE=1 SV=1	TRUE	FALSE	NMDA - control	fdrtool	0.0173014	0.236723	FALSE	trend
STRN	decreased	O55106	Striatin OS=Mus musculus GN=Strn PE=1 SV=2	FALSE	TRUE	NMDA - control	fdrtool	0.0315441	0.447193	FALSE	trend
SUCLG1	decreased	Q9WUM5	Succinyl-CoA ligase [ADP/GDP-forming] subunit alpha, mitochondrial OS=Mus musculus GN=Suclg1 PE=1 SV=4	TRUE	TRUE	NMDA - control	fdrtool	0.0278978	0.424669	FALSE	trend
SUCLG2	decreased	Q9Z2I8|Q9Z2I8-2	Succinyl-CoA ligase [GDP-forming] subunit beta, mitochondrial OS=Mus musculus GN=Suclg2 PE=1 SV=3|Isoform 2 of Succinyl-CoA ligase [GDP-forming] subunit beta, mitochondrial OS=Mus musculus GN=Suclg2	TRUE	FALSE	NMDA - control	fdrtool	0.00323273	0.0707214	FALSE	candidate
SYN1	decreased	O88935	Synapsin-1 OS=Mus musculus GN=Syn1 PE=1 SV=2	TRUE	TRUE	NMDA - control	fdrtool	0.0578217	0.548317	FALSE	trend
SYNJ1	decreased	D3Z656|E9Q7S0|F7BQW7|Q8CHC4	Synaptojanin-1 OS=Mus musculus GN=Synj1 PE=1 SV=1|Synaptojanin-1 OS=Mus musculus GN=Synj1 PE=1 SV=1|Synaptojanin-1 (Fragment) OS=Mus musculus GN=Synj1 PE=1 SV=1|Synaptojanin-1 OS=Mus musculus GN=Synj1 PE=1 SV=3	TRUE	TRUE	NMDA - control	fdrtool	0.00309022	0.145588	FALSE	candidate
TOMM5	decreased	B1AXP6	Mitochondrial import receptor subunit TOM5 homolog OS=Mus musculus GN=Tomm5 PE=3 SV=1	FALSE	TRUE	NMDA - control	fdrtool	0.0422223	0.498339	FALSE	trend
TPI1	decreased	P17751	Triosephosphate isomerase OS=Mus musculus GN=Tpi1 PE=1 SV=4	TRUE	TRUE	NMDA - control	fdrtool	0.0591177	0.551599	FALSE	trend
TPP1	decreased	O89023	Tripeptidyl-peptidase 1 OS=Mus musculus GN=Tpp1 PE=1 SV=2	TRUE	FALSE	NMDA - control	fdrtool	7.83226e-05	0.00484133	FALSE	candidate
TST	decreased	P52196|Q545S0	Thiosulfate sulfurtransferase OS=Mus musculus GN=Tst PE=1 SV=3|Sulfurtransferase OS=Mus musculus GN=Tst PE=1 SV=1	TRUE	TRUE	NMDA - control	fdrtool	0.0770384	0.579744	FALSE	trend
TST	decreased	P52196|Q545S0	Thiosulfate sulfurtransferase OS=Mus musculus GN=Tst PE=1 SV=3|Sulfurtransferase OS=Mus musculus GN=Tst PE=1 SV=1	TRUE	TRUE	NMDA - control	fdrtool	0.0484679	0.521022	FALSE	trend
TWF1	decreased	Q91YR1	Twinfilin-1 OS=Mus musculus GN=Twf1 PE=1 SV=2	FALSE	TRUE	NMDA - control	fdrtool	0.0486784	0.521716	FALSE	trend
UBE2M	decreased	F6WMC0|F7CDT0|P61082	NEDD8-conjugating enzyme Ubc12 (Fragment) OS=Mus musculus GN=Ube2m PE=1 SV=1|NEDD8-conjugating enzyme Ubc12 OS=Mus musculus GN=Ube2m PE=1 SV=1	TRUE	TRUE	NMDA - control	fdrtool	0.0611417	0.55652	FALSE	trend
UBE2O	decreased	Q6ZPJ3	(E3-independent) E2 ubiquitin-conjugating enzyme UBE2O OS=Mus musculus GN=Ube2o PE=1 SV=3	FALSE	TRUE	NMDA - control	fdrtool	0.0679518	0.571441	FALSE	trend
VCP	decreased	Q01853	Transitional endoplasmic reticulum ATPase OS=Mus musculus GN=Vcp PE=1 SV=4	TRUE	TRUE	NMDA - control	fdrtool	0.0622726	0.559166	FALSE	trend
WIPF3	decreased	D3Z5R4|E9Q2D0|P0C7L0|P0C7L0-2	WAS/WASL-interacting protein family member 3 OS=Mus musculus GN=Wipf3 PE=1 SV=1|WAS/WASL-interacting protein family member 3 OS=Mus musculus GN=Wipf3 PE=1 SV=1|WAS/WASL-interacting protein family member 3 OS=Mus musculus GN=Wipf3 PE=1 SV=1|Isoform 2 of WAS/WASL-interacting protein family member 3 OS=Mus musculus GN=Wipf3	FALSE	TRUE	NMDA - control	fdrtool	0.0662273	0.567882	FALSE	trend
