# Supplementary material for: Dendritic autophagy degrades postsynaptic proteins and is required for long-term synaptic depression in mice
Source: Nat Commun. 2022 Feb 3;13:680. doi: 10.1038/s41467-022-28301-z (PMC8814153; doi:10.1038/s41467-022-28301-z)
Supplement: Supplementary file 7 — Source Data [file 41467_2022_28301_MOESM7_ESM.xlsx]

## Sheet: Figure 1
Figure 1a		control	NMDAR-LTD	mGluR-LTD			Figure 1c		control-U	control-W	control-S	NMDAR-U	NMDAR-W	NMDAR-S	mGluR-U	mGluR-W	mGluR-S
		10.8236	4.15862	5.6183					7	2	3.33333	16	1.5	4.5	16.5	1.25	7.25
		9.41635	6.70199	6.47892					1.5	6	5.5	9.66667	3	4.25	14.6667	3	3.25
		9.22515	5.89863	5.70028					5.66667	5	2.66667	15	4.5	7.5	17	2.75	4
		9.49739	7.36557	5.30755					0.333333	0.666667	3	16.175	1.75	3.25	12.75	3.25	5.5
		9.47837	5.39734	5.9237					0.5	4	0	18	4	6.33333	13.75	3	3
		11.6815	7.10504	5.79728					4	4.5	2.66667	17	2.33333	8	10	4	2.33333
Figure 1b		control	NMDAR-LTD	mGLUR-LTD			Figure 1d		control-scr	control-shatg5	NMDAR-scr	NMDAR-shatg5	mGluR-scr	mGluR-shatg5
		7.1	12.5	19.8					7	5	16.5	10.3333	22.5	6.66667
		5.3	11.7	9.3					4.33333	2	18	7.66667	27	8
		9.3	17.1	6.2					3.66667	4.66667	25	14	28	5
		3.1	19.8	12.9					6.5	10.6667	28.5	8.66667	33	12
		1.8	4.8	15.4					1.5	9.5	31	1.5	27	7
		3.2	8.7	17.7					11.5	7	12	15	15	14.25
		1.1	12.8	11.2
		5.6	12.4	13.7
		2.1	10.2	14.5
							Figure 1e		NMDA	NMDA+IFE	mGluR	mGluR+MTEP/JNJ
									12	3.5	15	2.2
									9	4.7	13.6	3.6
									15	5.5	17.2	2.9
									11.2	7.1	12.4	2.1
									10.2	6.3	13.3	4.9
									11.1	5.4	10.9	4.7
									12.3	7.1	13.5	3.1
									14.7	3.9	15.1	2.8
									9.1	6.2	11.9	5.2

## Sheet: Figure 2
Figure 2b		15min	control	NMDA	DHPG		Figure 2e		ATG13				Figure 2f		ATG13
			0.0104712	0.025	0.044				control	NMDA	DHPG				control	NMDA	DHPG
			0.00864553	0.0277778	0.052				0.67	10.87	15.1				0.74	0.8	0.99
			0.0119403	0.0304348	0.043				1.32	6.63	16.3				0.69	0.84	1.01
			0	0.0416667	0.047				2.15	12.95	4.7				0.68	0.81	0.98
			0.0119048	0.0316456	0.0285714				1.2	9.17	3.8
			0.0420833	0.0472973	0.019				2.94	11.3	7.1				ATG101
			0.0222222	0.0358566	0.032				1.53	4.3	6.9				control	NMDA	DHPG
			0.0220588	0.0418848	0.029										0.66	0.83	0.62
			0.0117647	0.0260417	0.032				ATG101						0.64	0.87	0.64
			0.00909091	0.0490797					control	NMDA	DHPG				0.63	0.84	0.73
			0.034	0.041					0.47	11.6	7.5
			0.021	0.039					1.24	7.6	11.8				ULK1
			0.01	0.052					2.13	13.7	13.3				control	NMDA	DHPG
			0.008						2.2	8.7	12.6				0.81	1.05	0.96
									2.1	7.1	6.3				0.79	1.1	1.15
									0.56	14.1	8.2				0.82	1.2	0.98
		60min	control	NMDA	DHPG				ULK1						FIP200
			0.0380228	0.0433213	0.0454546				control	NMDA	DHPG				control	NMDA	DHPG
			0.0114942	0.0519481	0.0585366				0.63	9.6	8.5				0.88	0.92	1.11
			0.0180723	0.0686275	0.0498221				1.3	6.6	6.9				0.82	1.1	1.08
			0.0154739	0.0425532	0.0611354				2	10.8	11.3				0.85	1.05	1.12
			0.0262295	0.025974	0.0449438				0.2	7.8	12.6
			0.0291545	0.0193237	0.0210084				0.7	6.1	4.5				LC3-II
			0.012	0.0661157	0.0658683				2.1	7.3	7.8				Control	NMDA	DHPG
			0.017	0.0561798	0.04										0.149997	0.458926	0.216089
									FIP200						0.140352	0.244023	0.426738
									control	NMDA	DHPG				0.167617	0.607709	0.825081
									2.3	13.3	14.3				0.2335	0.662558	0.457279
Figure 2c		NMDA	DHPG						2.2	14.3	16.8				0.248359	0.854585	0.953346
		230	320						2.87	18.6	7.3
		270	280						4.56	8.5	8.8
		220	300						2.3	9.4	9.1
		460	180						4.83	15.4	13.3
		480	250
		250	210
		340	210
		300	230
		290	300
		360	280
		400	260
		290	320
		500	230
		500	250
		350	260
		360	280
		380	250
		380	220
		430	180
		260	310
		330	220
		200	200
		290	460
		200	360
		220	310
		300	320
		320	430
		400	210
		380	360
		400	380
		460	300
		320	420
		250	250
		300	300
		250	280
		400	320
		350	360
		360	310
		500	290
		220	280
		400	270
		380	180
		290	210
		270	300
		410
		320
		360
		150
		330
		360
		370
		230
		200
		290
		180
		320
		300
		500
		360
		370
		280
		320
		410
		400
		270
		400
		240
		290
		250
		180
		340
		300
		270
		260
		250
		310
		260
		270
		300
		200
		230
		220
		180
		160
		310
		180
		250
		200
		250
		220
		300
		210
		210
		200
		270
		180
		320
		190
		180
		250
		320
		250
		230

## Sheet: Figure 3
Figure 3b		control	NMDAR-LTD	mGluR-LTD				Figure 3g		control	LFS	LFS+CBD			Figure 3i		LFS	LFS+CBD
		0.52	5.42	5.33						0	36	42					102	113
		0.23	4.73	4.9						1	65	68					98	87
		0.67	7.64	6.72						0	68	79					105	120
		0.41	4.56	7.41						2	55	84					97	110
		0.39	5.12	3.11						0	68	65					88	90
		0.58	4.28	3.74						0	71	38					96	134
																	91	85
																	102	116
																	103	100
																	112	100
																	129	85
																	132	130
Figure 3c		control	NMDAR-LTD	mGluR-LTD				Figure 3h		control	LFS	LFS+CBD					157	140
		0.85	7.56	8.32						0	5.1	1.29					151	155
		0.65	7.38	7.03						0	4	1.36					147	190
		0.34	4.56	5.47						0	4.1	1.44					144	170
		1.32	5.24	3.36						0	3.3	1.52					139	180
		0.91	6.35	6.05						0	3.5	4.26					150	185
		1.03	5.55	4.42						0	3.6	4.85					151	200
										0	3.8	4.67					157	215
										0	3.4	4.5					152	220
										0	3.5	3.62					148	250
										0	1.25	3.28					143	160
										0	1.65	5.1					150	180
										0.2	1.58	2.21					151	165
										0.5	1.64	5.86					198	258
Figure 3d		control	NMDAR-LTD	mGluR-LTD						0.5	1.42	3.1					194	265
		0.94	9	5.13						0.7	1.7	2.2					204	235
		0.62	8.03	7.88						0.65	1.95	3.21					200	190
		0.46	4.27	9.24						0.78	1.36	3.52					215	415
		0.87	4.75	2.86						0.79	1.05	3.98					220	425
		1.14	5.16	4.63						0.82	1.12	2.56					215	410
		1.28	7.36	5.22						0.96	2.1	1.2					220	230
										0.94	1.94	3.12					217	170
										1.02	0.86	3.74					225	180
										1.05	0.94	3.76					195	250
										1.35	1.16	4.1					185	230
										1.58	1.18	2.15					194	220
										1.54	2.1	2.45					193	230
Figure 3e		control	NMDAR-LTD	mGluR-LTD						1.62	2.2	2.68					200	200
		0.51	9.82	4.32						1.68	1	2.39					210	250
		0.23	7.22	9.21						1.92	3.3	2.5					210	195
		0.65	5.84	3.28						2.08	3.25	2.6					219	230
		0.52	4.31	7.04						0.58	3.15	1.8					225	250
		0.47	7.86	8.81						0.63	1.25	1.62					228	240
		0.61	3.97	3.75						0.49	1.15	1.1					230	260
										0.62	0.95	0.95					230	265
																	225	275
																	235	270
																	231	250
																	234	330
																	224	320
																	370	310
																	365	325
																	368	300
																	375	340
																	377	340
																	405	380
																	400	460
																	425	560
																	425	420
																	450	415
																	450	465
																	500	580
																	520	590
																	530	510
																	525	520
																	515	520
																	500	530
																	560	580
																	600	585
																	610	615
																	625	600
																	810	625
																	825	380
																	835	865
																	885	900
																	910	535
																	1000	485
																	1100	590

## Sheet: Figure 4
Figure 4a	control	control_ DYN	control_SBI	NMDA	NMDA_DYN	NMDA_SBI	DHPG	DHPG_DYN	DHPG_SBI
	16844210	7492404	7809160	5117921	7954953	14324730	5035676	12271040	8968650
	9813161	8250279	7394393	4570650	6912491	8593776	2928206	6196172	8493044
	8546990	11870180	9988411	5078463	7549214	15320560	4855797	8615855	13718760
	17796460	16388880	14428600	5080003	6953697	10218710	4430806	17382390	16054210
	10001570	10114060	6998456	4450031	9945510	8359546	4599468	9902305	14855660
	7991488	16652010	8168062	2586009	7881569	11979300	4105871	7625777	8517490
	7908913	6548246	7648067	4414922	6916552	10809810	3114795	12666210	7325639
	6084085	9293335	7671018	3379230	11448730	7997724	2252234	7227646	11778250
	6922085	8481958	12118710	4341215	13629160	7325036	5141388	7795498	8235436
Figure 4b	control_scramble	control_sh-atg5	NMDA_scr	NMDA_sh-atg5	DHPG_scr	DHPG_sh-atg5
	10000000	19000000	520000	19900000	320000	14200000
	11000000	19600000	11000000	18200000	10000000	19800000
	7000000	9800000	3000000	12000000	2000000	18000000
	12400000	18800000	3670000	16400000	1670000	19200000
	10000000	14900000	3400000	10700000	1200000	20700000
	16000000	19900000	9000000	14900000	6000000	17800000
	5800000	6800000	6800000	15500000	3800000	14300000
	10300000	17300000	2200000	12300000	4500000	11400000
	15400000	10400000	1250000	17400000	2450000	19200000
	11800000	17200000	2100000	13200000	1100000	16700000
Figure 4c	control_shaft	NMDA_shaft	DHPG_shaft	control_spines	NMDA_spines	DHPG_spines
	25	38	42	2	85	76
	32	44	37	8	93	84
	37	53	19	6	64	56
	14	57	59	10	78	97
	11	63	56	12	88	95
	39	41	62	4	92	81
	33	31	24	5	91	77
	22	29	29	3	90	54
Figure 4d	GluA2
	control	control+BafA1	NMDA	NMDA+BafA1	DHPG	DHPG+BafA1
	0.96	0.68	0.44	1.03	0.6	1.24
	0.94	0.41	0.06	0.62	0.32	1.32
	1.37	0.32	0.04	1.21	0.29	1.74
	1.13	0.44	0.56	1.14	0.57	1.61
	1.68	1.65	0.29	1.24	0.54	0.31
	0.78	1.34	0.08	0.65	0.52	0.29
	0.83	1.23	0.42	0.68	0.39	0.64
	0.84	1.14	0.58	0.54	0.33	1.21
	0.91	1.05	0.61	0.55	0.28	0.74
	PSD95
	control	control+BafA1	NMDA	NMDA+BafA1	DHPG	DHPG+BafA1
	0.89	1.89	0.23	1.72	0.45	1.25
	0.95	1.26	0.16	1.87	0.36	1.39
	0.87	1.57	0.09	1.26	0.29	1.87
	1.15	1.03	0.56	2.14	0.22	0.62
	1.18	0.87	0.04	1.33	0.08	0.49
	0.38	0.83	0.17	1.96	0.05	1.19
	0.74	0.81	0.12	0.93	0.16	1.12
	1.33	1.84	0.52	0.94	0.87	1.08
	1.72	1.26	0.66	1.16	0.92	1.15
Figure 4e	GluA2
	control	C+SBI	NMDA	NMDA+SBI	DHPG	DHPG+SBI
	0.96	1.25	0.32	1.15	0.35	1.69
	1.04	1.78	0.17	1.65	0.26	1.87
	1	1.32	0.44	1.34	0.35	1.45
	0.85	1.25	0.05	1.55	0.29	1.32
	1.15	1.06	0.26	1.32	0.25	2.01
	0.73	0.88	0.18	1.02	0.58	0.45
	1.27	0.73	0.9	0.88	0.83	0.65
	PSD95
	control	C+SBI	NMDA	N+SBI	DHPG	D+SBI
	0.74	1.12	0.12	1.02	0.15	1.45
	1.26	0.85	0.15	0.77	0.09	1.65
	1	0.74	0.06	0.65	0.38	1.23
	0.81	1.08	0.07	1.18	0.47	1.22
	1.19	1.65	0.29	1.34	0.29	1.34
	0.78	0.81	0.31	1.54	0.11	0.88
	1.22	0.77	0.01	1.22	0.07	0.74
Figure 4f	GluA2
	C_scramble	C+shatg5	N+scramble	N+shatg5	D+scramble	D+shatg5
	0.77	0.52	0.64	1.18	0.52	0.98
	1.23	0.78	0.52	1.32	0.41	0.67
	1.67	0.98	0.41	1.46	0.32	0.85
	0.43	1.56	0.32	1.61	0.21	0.99
	0.66	1.62	0.22	0.95	0.33	1.15
	1.44	0.54	0.19	0.91	0.24	1.26
	1	1.25	0.65	1.78	0.12	1.34
	PSD95
	C_scramble	C+shatg5	N+scramble	N+shatg5	D+scramble	D+shatg5
	0.63	0.54	0.02	1.12	0.02	1.23
	1.34	0.89	0.64	1.25	0.06	1.52
	1.56	1.98	0.15	1.36	0.12	1.67
	0.44	1.74	0.01	0.74	0.36	0.88
	1.18	1.53	0.34	0.67	0.39	0.93
	0.82	1.23	0.77	0.55	0.22	0.94
	1	0.88	0.02	1.85	0.01	0.99

## Sheet: Figure 5
																		Figure 5g
																		FYN	IL1RAPL1	MYH10	camKII	adam22	INA	ITPKA	kcc2	pick1	sap97	p62	cofilin1	GluA1	GluA2	dynamin
																		1.6703	4.49426	2.94087	6.93844	1.46886	2.43252	1.15404	1.76133	2.20441	1.95461	0.97	0.72	9.8	3.12	0.61
																		2.11921	3.2843	3.16092	5.17	1.51168	3.4185	1.42344	1.35062	2.35	4.18317	1.02	0.85	7.7	2.6	0.52
																		1.51217	3.66254	2.68549	6.12	1.67497	2.5452	1.39247	1.29312	3.18	2.11825	1.14	0.77	6.3	4.3	0.7
																		1.61671	4.47918	3.5315	5.78	1.4632		1.45155	1.27621	4.99	2.11813	0.88	0.63	10.1	5.1	0.34
																		2.21735	1.87033	1.67179	6.17468			1.35045		4.09382	2.60709	1.21	0.91	10.3	1.87	0.46
																		1.83844	1.75171	2.8052	4.33			1.49816				0.77	0.55	12.7	3.4	0.68
																		1.69366	3.72509	2.98384	4.94
																		1.53731	3.74749	2.16794	5.1

## Sheet: Figure 6
Figure 6a	aCSF	SBI-0206965
	0.56714	2.65334
	0.789466	1.61352
	0.591642	1.83401
	0.710219	1.9675
	0.584961	1.43847
	0.730818	1.24821
	0.649395	1.05049
	0.730818	1.21737
	0.649395
Figure 6b	NMDA	NMDA+SBI-0206965
	0.468956	0.888773
	0.57753	1.15829
	0.632243	2.32052
	0.881245	1.91419
	0.419121	0.687938
	0.296763	0.76024
	0.353231	2.16097
Figure 6c	DHPG	DHPG+SBI-0206965
	0.634955	2.18664
	0.763004	0.775819
	0.275567	1.0096
	0.30308	0.904294
	0.56942	1.36516
		1.17305

## Sheet: Figure 7
Figure 7a	atg5f/f	thy1-cKO			Figure 7f
	0.585417	1.01092				LC3_II	sh-scrambled	sh-atg5		P62	sh-scrambled	sh-atg5		ATG5	sh-scrambled	sh-atg5
	1.01185	0.969517					2.3	1.55			2.63	2.4			2.9	0.36
	0.516688	1.14165					2.7	1.6			1.05	3.97			2.31	0.21
	0.682826	1.49464					1.6	1.1			2.12	4.9			3.04	0.01
	0.749994	1.25155					2.7	0.95			1.98	1.62			1.78	0.65
	0.928824	1.67884					1.6	0.95			1.93	5.2			2.05	0.71
	0.648189	1.41397					2.6	1.98			1.55	1.69			4.36	0.25
							1.6	2.05			1.22	3.15			3.31	0.24
							1.4	1.63			1.16	4.7			2.85	0.13
Figure 7b	atg5f/f	thy1-cKO					1.7	1.25			1.7	2.8			3.26	0.32
	0.400837	1.7325
	0.366781	1.52986
	0.394965	0.990392
	0.518732	1.01753
	0.356098	1.06204
	0.348661	1.63118
	0.153894	1.00396
Figure 7c	atg5f/f	thy1-cKO			Figure 7g	shRNA-scrambled	shRNA-atg5
	0.641691	0.900094				0.575864	2.57836
	0.456376	0.923138				0.177708	2.49716
	0.682183	1.12649				0.732915	2.69525
	0.847943	1.12938				0.697398	1.47878
	0.45491	1.18782				0.177091	2.92088
	0.760176	0.923094				0.516478	1.66105
	0.63897	1.02481				0.494393	1.49591
						0.52371	1.30397
						0.300497	2.03719

## Sheet: Figure 8
Figure 8c				Figure 8d
Total entries RL				Total distance moved
atg5 f/f	Thy1 cre; atg5 f/f			atg5 f/f	Thy1 cre; atg5 f/f
2340	1950			3593.9	2626.5
762	3204			1703.93	3052.29
2090	1984			2866.58	3923.89
2724	2453			3037.27	2591.12
2547	3348			3626.59	2200.32
2355	3315			3578.37	2923.85
1804	2993			2464.77	3630.35
2150	2710			2964.06	2572
2861	2427			3023.59	3980.89
1999	2296			2730.62	3044.05
2150	3229			3209.99	3338.42
Figure 8g							Figure 8h
total entries reversal learning								total distance moved
atg5 f/f(TAT-GluR23A)	Thy1 cre; atg5 f/f(TAT-GluR23A)	atg5 f/f(TAT-GluR23Y)	Thy1 cre; atg5 f/f(TAT-GluR23Y)					atg5 f/f(TAT-GluR23A)	Thy1 cre; atg5 f/f(TAT-GluR23A)	atg5 f/f(TAT-GluR23Y)	Thy1 cre; atg5 f/f(TAT-GluR23Y)
2340	1950	2369	1737					3593.9	2626.5	2597.2	2287.9
762	3204	1390	2057					1703.93	3052.29	2852.52	3606.68
2090	1984	2290	1867					2866.58	3923.89	3403.55	2637.98
2724	2453	1919	2188					3037.27	2591.12	2749.73	3584.84
2547	3348	2700	2965					3626.59	2200.32	2729.96	3307.9
2355	3315	2695	1790					3578.37	2923.85	3802.19	3974.93
1804	2993	1999	2002					2464.77	3630.35	4568.89	3653.29
2937	2710	2648	1964					2459.13	2572	4199.19	2253.07
741	2427	2785	1961					1986.84	3980.89	2589.74	3604.17
2535	2296	1985	2986					3552.72	3044.05	2596.1	2589.6
2171	3229	2769	2356					3932.18	3338.42	4385.7	2716.3
2999	2129	2996	1988					2499.8	2547.06	1999.9	3549.6
2865	2377	2746	1963					2244.2	2964.08	3456.7	3351

## Sheet: S1
S1a							S1f
ctr_ 30min	NMDA_30min	DHPG_30min	ctr_60	NMDA_60	DHPG_60		control	NMDA	mGluR
2.75	12.5	21.25	3.83333	28.8	17.6667		1.03	1.33	1.46
4.83333	14.5	22.5	1.57143	15	22.5		0.6	0.85	1.7
3.6	23.3333	21.1667	7.6	24.6667	15		1.03	1.4	1.7
							0.6	1.4	1.6
S1b							0.61	1.42	1.62
control	NMDA	DHPG					0.58	1.38	1.72
6325	8102	6587
7250	3102	3258
6108	3974	5559					S1g
7002	4899	4782					NMDA_15	NMDA_180	DHPG_15	DHPG_180
5819	7425	4158					94	116	112	98
6533	6554	3557					91	64	124	120
8974	6321	7125					102	48	108	67
6642	5876	9458					74	52	91	62
6887	7995	2247					119	99	139	75
7143	8114	2587					88	60	87	60
							111	68	93	69
S1c
control	wortmannin	SBI0206569
87	32	21
113	28	56
91	47	31
109	54	48
S1d
control	sh-scramble	sh-atg5
73	132.69	11
127	118	5
86	134	28
114	73	16
S1e
control	sh-scramble	sh-atg5
75	81	51
125	59	69
88	135	79
112	154	34
93	114	27
107	98	45

## Sheet: S2
S2a
control	NMDA	DHPG
13.6682	12.4813	19
8.19699	12.09	17.1
12.0673	16.3721	16.7
7.05344	11.5526	14.2
10.9818	15.2446	8.57143
19.1492	9.92593	10.4033
14.4222	13.9442	17.3
18.3823	10.3037	16.2
15.1588	13.3333	20.1
12.9727	10.9571	21.1
19.17	21.3	15.4
16.6	18.3	19.5
15.7	18.8	18.5
18
S2d
atg13	NMDA	NMDA + ife	NMDA+MTEP/JNJ	DHPG	DHPG+MTEP/JNJ	DHPG+IFE
	10.3	3.2	10.6	14.5	1.15	9.8
	11.2	2.85	12.36	11.33	1.1	8.4
	11.4	2.47	13.07	10.58	0.75	12.4
atg101	NMDA	NMDA + ife	NMDA+MTEP/JNJ	DHPG	DHPG+MTEP/JNJ	DHPG+IFE
	11.82	3.68	13.01	14.02	3.25	12.25
	13.63	5.72	10.56	11.23	1.26	11.03
	8.97	4.23	9.65	10.59	5.63	8.82
ULK1	NMDA	NMDA + ife	NMDA+MTEP/JNJ	DHPG	DHPG+MTEP/JNJ	DHPG+IFE
	8.03	2.05	9.95	9.66	0.89	9.85
	10.11	3.14	10.06	11.52	5.01	11.52
	7.23	1.28	7.33	7.48	1.26	7.89
FIP200	NMDA	NMDA + ife	NMDA+MTEP/JNJ	DHPG	DHPG+MTEP/JNJ	DHPG+IFE
	15.23	3.65	12.87	13.63	2.12	10.98
	11.45	5.26	14.98	12.01	6.87	9.15
	12.04	6.12	12.85	14.07	5.63	15.02

[truncated: 6 more sheets: S3, S4, S5, S6, S7, S8]
